# Supplementary material for: Crystal structure of a mononuclear RuII complex with a back-to-back terpyridine ligand: [RuCl(bpy)(tpy–tpy)]+
Source: Acta Crystallogr E Crystallogr Commun. 2015 Aug 12;71(Pt 9):1017–21. doi: 10.1107/S2056989015014632 (PMC4555393; doi:10.1107/S2056989015014632)
Supplement: Supplementary file 1 [file e-71-01017-sup1.cif]

##############################################################################
#                                                                            #
# This CIF contains the data in a paper accepted for publication in          #
# Acta Crystallographica Section E. It conforms to the requirements of       #
# Notes for Authors for Acta Crystallographica Section E, and has been       #
# peer reviewed under the auspices of the IUCr Commission on Journals.       #
#                                                                            #
# Full details of the Crystallographic Information File format               #
# are given in the paper "The Crystallographic Information File (CIF):       #
# a New Standard Archive File for Crystallography" by S. R. Hall, F. H.      #
# Allen and I. D. Brown [Acta Cryst. (1991), A47, 655-685].                  #
#                                                                            #
# The current version of the core CIF dictionary is obtainable from          #
# ftp://ftp.iucr.org/pub/cif_core.dic.                                       #
#                                                                            #
# Software is freely available for graphical display of the structure(s)     #
# in this CIF. For information consult the CIF software page                 #
# http://www.iucr.org/resources/cif/software.                                #
#                                                                            #
# This file may be used for bona fide research purposes within the           #
# scientific community so long as proper attribution is given to the journal # 
# article from which it was obtained.                                        #
#                                                                            #
##############################################################################
data_I
_database_code_depnum_ccdc_archive 'CCDC 1416756'
_audit_creation_method     SHELXL-97
_journal_date_recd_electronic     2015-05-15
_journal_date_accepted     2015-08-04
_journal_name_full     'Acta Crystallographica, Section E'
_journal_year     2015
_journal_volume     71
_journal_issue      9
_journal_page_first     1017
_journal_page_last     1021
_journal_paper_category     GM
_journal_paper_doi     10.1107/S2056989015014632
_journal_coeditor_code     PK2553
_publ_contact_author_name     'Reginaldo C. Rocha'
_publ_contact_author_address
;
Los Alamos National Laboratory, Los Alamos, NM 87545, USA
;
_publ_contact_author_email     'rcrocha@lanl.gov'
_publ_contact_author_fax     ?
_publ_contact_author_phone     ?
_publ_section_title
;
Crystal structure of a mononuclear Ru complex with a back-to-back terpyridine
ligand: [RuCl(bpy)(tpy--tpy)]^+^
;
loop_
    _publ_author_name
    _publ_author_footnote
    _publ_author_address
    'Rein, Francisca N.' .
;
Los Alamos National Laboratory, Los Alamos, NM 87545, USA
;
    'Chen, Weizhong' .
;
Los Alamos National Laboratory, Los Alamos, NM 87545, USA
;
    'Scott, Brian L.' .
;
Los Alamos National Laboratory, Los Alamos, NM 87545, USA
;
    'Rocha, Reginaldo C.' .
;
Los Alamos National Laboratory, Los Alamos, NM 87545, USA
;
_publ_section_synopsis
;
In this first crystal structure of an Ru complex with
6',6"-bis(pyridin-2-yl)-2,2':4',4":2",2"'-quaterpyridine, a `half' of the
ligand (one of the two terpyridyl units) is N\^N\^N <i>mer</i>-coordinated,
whereas the other is free and adopts a <i>trans,trans</i> conformation about
the interannular C---C bonds. The crystal packing features \p--\p stacking
interactions between tpy--tpy ligands.
;
_chemical_name_systematic
;\
[6',6"-Bis(pyridin-2-yl)-2,2':4',4":2",2"'-quaterpyridine]\
(2,2'-bipyridine)chloridoruthenium(II) hexafluoridophosphate
;
_chemical_name_common     ?
_chemical_formula_moiety     'C40 H28 N8 Cl Ru +, F6 P -'
_chemical_formula_sum     'C40 H28 Cl F6 N8 P Ru'
_chemical_formula_iupac     '[Ru Cl (C10 H8 N2) (C30 H20 N6)] P F6'
_chemical_formula_weight     902.19
_chemical_melting_point     ?
_symmetry_cell_setting     triclinic
_symmetry_space_group_name_H-M     'P -1'
_symmetry_space_group_name_Hall     '-P 1'
loop_
    _symmetry_equiv_pos_as_xyz
    'x, y, z'
    '-x, -y, -z'
_cell_length_a     8.678(4)
_cell_length_b     13.743(7)
_cell_length_c     18.999(10)
_cell_angle_alpha     94.913(7)
_cell_angle_beta     90.583(7)
_cell_angle_gamma     91.316(7)
_cell_volume     2257(2)
_cell_formula_units_Z     2
_cell_measurement_reflns_used     1124
_cell_measurement_theta_min     2.35
_cell_measurement_theta_max     19.25
_cell_measurement_temperature     120.0(10)
_exptl_crystal_description     block
_exptl_crystal_colour     red
_exptl_crystal_size_max     0.20
_exptl_crystal_size_mid     0.12
_exptl_crystal_size_min     0.08
_exptl_crystal_density_diffrn     1.328
_exptl_crystal_density_meas     ?
_exptl_crystal_density_method     'not measured'
_exptl_crystal_F_000     908
_exptl_absorpt_coefficient_mu     0.503
_exptl_absorpt_correction_type     multi-scan
_exptl_absorpt_process_details
;
(SADABS; Bruker, 2007)
;
_exptl_absorpt_correction_T_min     0.703
_exptl_absorpt_correction_T_max     0.961
_exptl_special_details     ?
_diffrn_ambient_temperature     120.0(10)
_diffrn_radiation_type     MoK\a
_diffrn_radiation_wavelength     0.71073
_diffrn_radiation_source     'fine-focus sealed tube'
_diffrn_radiation_monochromator     graphite
_diffrn_measurement_device_type     'Bruker D8 with APEXII CCD'
_diffrn_measurement_method     '\w scans'
_diffrn_detector_area_resol_mean     ?
_diffrn_reflns_number     22054
_diffrn_reflns_av_R_equivalents     0.1093
_diffrn_reflns_av_sigmaI/netI     0.1525
_diffrn_reflns_theta_min     1.91
_diffrn_reflns_theta_max     25.41
_diffrn_reflns_theta_full     25.00
_diffrn_measured_fraction_theta_max     0.990
_diffrn_measured_fraction_theta_full     0.996
_diffrn_reflns_limit_h_min     -10
_diffrn_reflns_limit_h_max     10
_diffrn_reflns_limit_k_min     -16
_diffrn_reflns_limit_k_max     16
_diffrn_reflns_limit_l_min     -22
_diffrn_reflns_limit_l_max     22
_diffrn_standards_number     0
_diffrn_standards_interval_count     0
_diffrn_standards_interval_time     0
_diffrn_standards_decay_%     0
_refine_special_details
;
Refinement of <i>F</i>^2^ against ALL reflections. The weighted <i>R</i>-factor
<i>wR</i> and goodness of fit <i>S</i> are based on <i>F</i>^2^, conventional
<i>R</i>-factors <i>R</i> are based on <i>F</i>, with <i>F</i> set to zero for
negative <i>F</i>^2^. The threshold expression of <i>F</i>^2^ >
\s(<i>F</i>^2^) is used only for calculating <i>R</i>-factors(gt) <i>etc</i>.
and is not relevant to the choice of reflections for refinement.
<i>R</i>-factors based on <i>F</i>^2^ are statistically about twice as large
as those based on <i>F</i>, and <i>R</i>-factors based on ALL data will be
even larger.
;
_reflns_number_total     8243
_reflns_number_gt     4937
_reflns_threshold_expression     I>2\s(I)
_refine_ls_structure_factor_coef     Fsqd
_refine_ls_matrix_type     full
_refine_ls_R_factor_all     0.0992
_refine_ls_R_factor_gt     0.0615
_refine_ls_wR_factor_gt     0.1203
_refine_ls_wR_factor_ref     0.1358
_refine_ls_goodness_of_fit_ref     0.906
_refine_ls_restrained_S_all     0.916
_refine_ls_number_reflns     8243
_refine_ls_number_parameters     578
_refine_ls_number_restraints     48
_refine_ls_hydrogen_treatment     constr
_refine_ls_weighting_scheme     calc
_refine_ls_weighting_details
         'calc w=1/[\s^2^(Fo^2^)+(0.0419P)^2^+0.0000P] where P=(Fo^2^+2Fc^2^)/3'
_atom_sites_solution_hydrogens     geom
_atom_sites_solution_primary     direct
_atom_sites_solution_secondary     difmap
_refine_ls_shift/su_max     0.000
_refine_ls_shift/su_mean     0.000
_refine_diff_density_max     0.737
_refine_diff_density_min     -0.735
_refine_ls_extinction_method     none
_refine_ls_extinction_coef     ?
loop_
    _atom_type_symbol
    _atom_type_description
    _atom_type_scat_dispersion_real
    _atom_type_scat_dispersion_imag
    _atom_type_scat_source
    C C 0.0033 0.0016 'International Tables Vol C Tables 4.2.6.8 and 6.1.1.4'
    H H 0.0000 0.0000 'International Tables Vol C Tables 4.2.6.8 and 6.1.1.4'
    N N 0.0061 0.0033 'International Tables Vol C Tables 4.2.6.8 and 6.1.1.4'
    F F 0.0171 0.0103 'International Tables Vol C Tables 4.2.6.8 and 6.1.1.4'
    P P 0.1023 0.0942 'International Tables Vol C Tables 4.2.6.8 and 6.1.1.4'
    Cl Cl 0.1484 0.1585 'International Tables Vol C Tables 4.2.6.8 and 6.1.1.4'
    Ru Ru -1.2594 0.8363 'International Tables Vol C Tables 4.2.6.8 and 6.1.1.4'
_computing_data_collection
;
APEX2 (Bruker, 2007)
;
_computing_cell_refinement
;
SAINT-Plus (Bruker, 2007)
;
_computing_data_reduction
;
SAINT-Plus (Bruker, 2007)
;
_computing_structure_solution
;
SHELXS97 (Sheldrick, 2008)
;
_computing_structure_refinement
;
SHELXL97 (Sheldrick, 2008)
;
_computing_molecular_graphics
;
Mercury (Macrae <i>et al.</i>,  2008)
;
_computing_publication_material
;
publCIF (Westrip, 2010)
;
loop_
    _atom_site_type_symbol
    _atom_site_label
    _atom_site_fract_x
    _atom_site_fract_y
    _atom_site_fract_z
    _atom_site_U_iso_or_equiv
    _atom_site_adp_type
    _atom_site_calc_flag
    _atom_site_refinement_flags
    _atom_site_occupancy
    _atom_site_symmetry_multiplicity
    _atom_site_disorder_assembly
    _atom_site_disorder_group
    Ru Ru1 0.31152(5) 0.40649(3) 0.31845(2) 0.01950(14) Uani d . 1 1 . .
    Cl Cl1 0.20756(14) 0.55446(9) 0.37256(6) 0.0221(3) Uani d . 1 1 . .
    P P1 0.0848(11) 0.7198(7) 0.9425(5) 0.041(2) Uani d PU 0.373(15) 1 A 1
    F F1 0.185(2) 0.6716(13) 0.8753(9) 0.052(5) Uani d PU 0.373(15) 1 A 1
    F F2 -0.011(2) 0.6165(12) 0.9447(11) 0.083(5) Uani d PU 0.373(15) 1 A 1
    F F3 -0.009(2) 0.7718(12) 1.0054(9) 0.071(5) Uani d PU 0.373(15) 1 A 1
    F F4 0.187(3) 0.8171(17) 0.9359(14) 0.095(9) Uani d P 0.373(15) 1 A 1
    F F5 -0.0441(13) 0.7540(13) 0.8891(5) 0.049(4) Uani d P 0.373(15) 1 A 1
    F F6 0.214(2) 0.6793(16) 0.9933(11) 0.084(7) Uani d PU 0.373(15) 1 A 1
    P P1' 0.1274(7) 0.6894(5) 0.9376(3) 0.0488(16) Uani d PU 0.627(15) 1 A 2
    F F1' 0.1952(13) 0.6232(9) 0.8730(5) 0.075(3) Uani d P 0.627(15) 1 A 2
    F F2' 0.0703(14) 0.5948(6) 0.9729(4) 0.079(4) Uani d P 0.627(15) 1 A 2
    F F3' 0.0586(12) 0.7545(7) 1.0043(5) 0.068(3) Uani d PU 0.627(15) 1 A 2
    F F4' 0.1802(16) 0.7844(9) 0.9033(7) 0.068(4) Uani d P 0.627(15) 1 A 2
    F F5' -0.0369(10) 0.6894(11) 0.8975(5) 0.080(3) Uani d PU 0.627(15) 1 A 2
    F F6' 0.2860(13) 0.6884(6) 0.9794(5) 0.066(3) Uani d P 0.627(15) 1 A 2
    N N1 0.0981(4) 0.3388(3) 0.3224(2) 0.0177(10) Uani d . 1 1 . .
    N N2 0.3256(4) 0.3534(3) 0.4094(2) 0.0168(10) Uani d . 1 1 . .
    N N3 0.5281(5) 0.4555(3) 0.3497(2) 0.0207(10) Uani d . 1 1 . .
    N N4 0.3947(4) 0.2883(3) 0.2611(2) 0.0204(10) Uani d . 1 1 . .
    N N5 0.3130(5) 0.4552(3) 0.2180(2) 0.0209(10) Uani d . 1 1 . .
    N N6 0.7959(5) 0.2076(3) 0.7126(2) 0.0213(10) Uani d . 1 1 . .
    N N7 0.4133(5) 0.1081(3) 0.7186(2) 0.0190(10) Uani d . 1 1 . .
    N N8 0.0356(5) 0.0152(3) 0.6655(2) 0.0229(10) Uani d . 1 1 . .
    C C1 -0.0175(5) 0.3340(4) 0.2744(3) 0.0223(13) Uani d . 1 1 . .
    H H1 -0.0029 0.3644 0.2330 0.027 Uiso calc R 1 1 . .
    C C2 -0.1553(6) 0.2869(4) 0.2835(3) 0.0230(13) Uani d . 1 1 . .
    H H2 -0.2316 0.2847 0.2486 0.028 Uiso calc R 1 1 . .
    C C3 -0.1805(6) 0.2418(4) 0.3463(3) 0.0241(13) Uani d . 1 1 . .
    H H3 -0.2733 0.2091 0.3535 0.029 Uiso calc R 1 1 . .
    C C4 -0.0646(5) 0.2471(4) 0.3969(3) 0.0218(12) Uani d . 1 1 . .
    H H4 -0.0786 0.2189 0.4393 0.026 Uiso calc R 1 1 . .
    C C5 0.0717(6) 0.2945(3) 0.3839(3) 0.0207(12) Uani d . 1 1 . .
    C C6 0.2055(6) 0.3018(4) 0.4340(3) 0.0214(12) Uani d . 1 1 . .
    C C7 0.2167(6) 0.2579(3) 0.4963(3) 0.0189(12) Uani d . 1 1 . .
    H H7 0.1332 0.2222 0.5118 0.023 Uiso calc R 1 1 . .
    C C8 0.3525(6) 0.2668(4) 0.5362(3) 0.0192(12) Uani d . 1 1 . .
    C C9 0.4728(5) 0.3232(3) 0.5111(3) 0.0168(11) Uani d . 1 1 . .
    H H9 0.5643 0.3322 0.5369 0.020 Uiso calc R 1 1 . .
    C C10 0.4565(5) 0.3660(3) 0.4476(3) 0.0173(12) Uani d . 1 1 . .
    C C11 0.5715(5) 0.4265(4) 0.4147(2) 0.0172(12) Uani d . 1 1 . .
    C C12 0.7154(5) 0.4531(4) 0.4451(3) 0.0194(12) Uani d . 1 1 . .
    H H12 0.7434 0.4327 0.4888 0.023 Uiso calc R 1 1 . .
    C C13 0.8163(6) 0.5107(4) 0.4085(3) 0.0243(13) Uani d . 1 1 . .
    H H13 0.9124 0.5295 0.4279 0.029 Uiso calc R 1 1 . .
    C C14 0.7733(5) 0.5394(4) 0.3439(3) 0.0204(12) Uani d . 1 1 . .
    H H14 0.8403 0.5767 0.3186 0.024 Uiso calc R 1 1 . .
    C C15 0.6282(6) 0.5120(4) 0.3169(3) 0.0245(13) Uani d . 1 1 . .
    H H15 0.5986 0.5339 0.2739 0.029 Uiso calc R 1 1 . .
    C C16 0.4309(5) 0.2020(4) 0.2859(3) 0.0195(12) Uani d . 1 1 . .
    H H16 0.4197 0.1955 0.3339 0.023 Uiso calc R 1 1 . .
    C C17 0.4820(6) 0.1254(4) 0.2448(3) 0.0250(13) Uani d . 1 1 . .
    H H17 0.5046 0.0674 0.2642 0.030 Uiso calc R 1 1 . .
    C C18 0.5005(6) 0.1337(4) 0.1735(3) 0.0284(14) Uani d . 1 1 . .
    H H18 0.5340 0.0809 0.1442 0.034 Uiso calc R 1 1 . .
    C C19 0.4695(6) 0.2198(4) 0.1462(3) 0.0294(14) Uani d . 1 1 . .
    H H19 0.4849 0.2269 0.0986 0.035 Uiso calc R 1 1 . .
    C C20 0.4152(6) 0.2964(4) 0.1900(3) 0.0254(13) Uani d . 1 1 . .
    C C21 0.3745(6) 0.3931(4) 0.1671(3) 0.0281(14) Uani d . 1 1 . .
    C C22 0.3947(7) 0.4183(4) 0.0986(3) 0.0394(16) Uani d . 1 1 . .
    H H22 0.4368 0.3744 0.0645 0.047 Uiso calc R 1 1 . .
    C C23 0.3512(7) 0.5100(4) 0.0819(3) 0.0448(17) Uani d . 1 1 . .
    H H23 0.3677 0.5296 0.0369 0.054 Uiso calc R 1 1 . .
    C C24 0.2835(7) 0.5715(4) 0.1324(3) 0.0372(16) Uani d . 1 1 . .
    H H24 0.2482 0.6319 0.1216 0.045 Uiso calc R 1 1 . .
    C C25 0.2687(6) 0.5418(4) 0.1998(3) 0.0249(13) Uani d . 1 1 . .
    H H25 0.2254 0.5847 0.2343 0.030 Uiso calc R 1 1 . .
    C C26 0.9244(6) 0.2161(4) 0.7534(3) 0.0272(14) Uani d . 1 1 . .
    H H26 1.0148 0.2391 0.7342 0.033 Uiso calc R 1 1 . .
    C C27 0.9280(6) 0.1921(4) 0.8225(3) 0.0272(13) Uani d . 1 1 . .
    H H27 1.0188 0.1992 0.8490 0.033 Uiso calc R 1 1 . .
    C C28 0.7979(7) 0.1582(4) 0.8509(3) 0.0387(16) Uani d . 1 1 . .
    H H28 0.7984 0.1411 0.8972 0.046 Uiso calc R 1 1 . .
    C C29 0.6637(6) 0.1490(4) 0.8110(3) 0.0292(14) Uani d . 1 1 . .
    H H29 0.5727 0.1268 0.8303 0.035 Uiso calc R 1 1 . .
    C C30 0.6661(6) 0.1732(3) 0.7422(3) 0.0192(12) Uani d . 1 1 . .
    C C31 0.5239(6) 0.1666(4) 0.6984(3) 0.0203(12) Uani d . 1 1 . .
    C C32 0.5088(5) 0.2208(4) 0.6396(3) 0.0188(12) Uani d . 1 1 . .
    H H32 0.5906 0.2601 0.6266 0.023 Uiso calc R 1 1 . .
    C C33 0.3710(6) 0.2161(4) 0.6005(3) 0.0215(12) Uani d . 1 1 . .
    C C34 0.2524(6) 0.1552(4) 0.6246(3) 0.0233(13) Uani d . 1 1 . .
    H H34 0.1567 0.1506 0.6019 0.028 Uiso calc R 1 1 . .
    C C35 0.2801(6) 0.1025(4) 0.6822(3) 0.0204(12) Uani d . 1 1 . .
    C C36 0.1559(6) 0.0370(4) 0.7088(3) 0.0213(12) Uani d . 1 1 . .
    C C37 0.1701(6) 0.0028(4) 0.7753(3) 0.0252(13) Uani d . 1 1 . .
    H H37 0.2561 0.0197 0.8037 0.030 Uiso calc R 1 1 . .
    C C38 0.0555(6) -0.0559(4) 0.7981(3) 0.0306(14) Uani d . 1 1 . .
    H H38 0.0632 -0.0807 0.8420 0.037 Uiso calc R 1 1 . .
    C C39 -0.0724(6) -0.0781(4) 0.7552(3) 0.0294(14) Uani d . 1 1 . .
    H H39 -0.1529 -0.1174 0.7696 0.035 Uiso calc R 1 1 . .
    C C40 -0.0762(6) -0.0404(4) 0.6909(3) 0.0271(13) Uani d . 1 1 . .
    H H40 -0.1632 -0.0545 0.6625 0.032 Uiso calc R 1 1 . .
loop_
    _atom_site_aniso_label
    _atom_site_aniso_U_11
    _atom_site_aniso_U_22
    _atom_site_aniso_U_33
    _atom_site_aniso_U_12
    _atom_site_aniso_U_13
    _atom_site_aniso_U_23
    Ru1 0.0195(3) 0.0187(3) 0.0207(3) -0.00196(18) 0.00070(18) 0.00520(19)
    Cl1 0.0220(7) 0.0213(8) 0.0231(7) -0.0007(6) 0.0025(6) 0.0030(6)
    P1 0.049(3) 0.037(3) 0.035(3) -0.002(2) -0.002(2) 0.002(2)
    F1 0.059(6) 0.057(7) 0.041(6) 0.000(5) 0.008(4) 0.008(5)
    F2 0.086(7) 0.075(7) 0.089(7) -0.019(4) 0.010(5) 0.009(5)
    F3 0.075(7) 0.073(7) 0.064(6) 0.012(5) -0.002(5) 0.001(4)
    F4 0.100(12) 0.054(12) 0.13(2) -0.049(10) -0.041(15) 0.020(12)
    F5 0.053(7) 0.066(11) 0.025(6) -0.028(7) -0.011(5) -0.005(6)
    F6 0.094(8) 0.088(8) 0.072(8) 0.008(5) -0.020(5) 0.019(5)
    P1' 0.052(2) 0.059(3) 0.037(2) -0.0087(19) -0.0020(18) 0.0111(19)
    F1' 0.100(7) 0.075(8) 0.050(5) -0.006(6) 0.003(4) 0.005(6)
    F2' 0.108(8) 0.071(6) 0.057(5) -0.063(5) 0.000(5) 0.020(4)
    F3' 0.071(5) 0.085(5) 0.044(4) -0.012(4) 0.001(4) -0.012(3)
    F4' 0.060(6) 0.070(10) 0.082(8) -0.013(6) -0.005(6) 0.064(7)
    F5' 0.067(4) 0.103(5) 0.068(4) -0.006(4) -0.012(3) -0.004(4)
    F6' 0.078(7) 0.065(5) 0.057(5) -0.027(5) -0.041(5) 0.035(4)
    N1 0.014(2) 0.019(2) 0.021(2) -0.0010(19) -0.0042(19) 0.002(2)
    N2 0.012(2) 0.014(2) 0.025(2) -0.0066(18) 0.0028(19) 0.0009(19)
    N3 0.021(2) 0.011(2) 0.031(3) 0.0019(19) 0.002(2) 0.004(2)
    N4 0.014(2) 0.028(3) 0.019(2) -0.013(2) 0.0024(19) 0.003(2)
    N5 0.027(3) 0.009(2) 0.027(3) 0.000(2) -0.003(2) 0.000(2)
    N6 0.018(2) 0.026(3) 0.021(2) 0.000(2) -0.0044(19) 0.004(2)
    N7 0.019(2) 0.018(2) 0.020(2) 0.0001(19) 0.0030(19) 0.0028(19)
    N8 0.021(2) 0.020(3) 0.027(3) -0.005(2) -0.005(2) 0.003(2)
    C1 0.017(3) 0.025(3) 0.026(3) 0.002(2) 0.004(2) 0.009(3)
    C2 0.022(3) 0.022(3) 0.025(3) 0.001(2) -0.004(2) 0.003(3)
    C3 0.010(3) 0.025(3) 0.038(3) -0.003(2) 0.003(2) 0.009(3)
    C4 0.019(3) 0.022(3) 0.025(3) -0.001(2) 0.002(2) 0.005(2)
    C5 0.023(3) 0.005(3) 0.036(3) 0.002(2) -0.003(3) 0.007(2)
    C6 0.024(3) 0.019(3) 0.021(3) -0.001(2) -0.001(2) 0.003(2)
    C7 0.018(3) 0.015(3) 0.024(3) -0.004(2) 0.001(2) 0.004(2)
    C8 0.022(3) 0.017(3) 0.018(3) -0.003(2) 0.001(2) -0.001(2)
    C9 0.018(3) 0.010(3) 0.023(3) 0.001(2) -0.003(2) 0.005(2)
    C10 0.012(3) 0.015(3) 0.025(3) -0.002(2) 0.002(2) 0.004(2)
    C11 0.017(3) 0.018(3) 0.018(3) -0.004(2) 0.002(2) 0.007(2)
    C12 0.021(3) 0.021(3) 0.017(3) -0.001(2) 0.002(2) 0.005(2)
    C13 0.014(3) 0.027(3) 0.031(3) -0.002(2) 0.002(2) -0.003(3)
    C14 0.013(3) 0.027(3) 0.021(3) -0.006(2) 0.006(2) 0.007(2)
    C15 0.027(3) 0.020(3) 0.027(3) 0.007(3) 0.009(3) 0.008(3)
    C16 0.014(3) 0.017(3) 0.028(3) -0.004(2) 0.001(2) 0.008(3)
    C17 0.030(3) 0.020(3) 0.027(3) -0.001(3) -0.002(3) 0.010(3)
    C18 0.041(4) 0.017(3) 0.027(3) 0.004(3) 0.001(3) 0.004(3)
    C19 0.042(4) 0.024(3) 0.022(3) 0.007(3) 0.000(3) 0.000(3)
    C20 0.030(3) 0.023(3) 0.025(3) 0.009(3) 0.000(3) 0.008(3)
    C21 0.033(3) 0.021(3) 0.030(3) -0.003(3) -0.005(3) 0.005(3)
    C22 0.071(5) 0.026(4) 0.022(3) 0.011(3) -0.001(3) 0.005(3)
    C23 0.077(5) 0.031(4) 0.028(4) 0.011(4) 0.005(3) 0.013(3)
    C24 0.062(4) 0.027(4) 0.025(3) 0.009(3) -0.001(3) 0.009(3)
    C25 0.037(3) 0.018(3) 0.020(3) 0.004(3) 0.006(3) 0.002(2)
    C26 0.015(3) 0.029(3) 0.038(4) 0.004(3) 0.000(3) 0.001(3)
    C27 0.026(3) 0.017(3) 0.039(4) 0.002(3) -0.015(3) 0.008(3)
    C28 0.051(4) 0.039(4) 0.027(3) -0.013(3) -0.013(3) 0.012(3)
    C29 0.035(3) 0.032(4) 0.022(3) -0.014(3) -0.005(3) 0.010(3)
    C30 0.023(3) 0.011(3) 0.025(3) 0.003(2) -0.004(2) 0.007(2)
    C31 0.021(3) 0.017(3) 0.023(3) 0.001(2) 0.004(2) 0.004(2)
    C32 0.011(3) 0.022(3) 0.024(3) 0.000(2) 0.003(2) 0.011(2)
    C33 0.016(3) 0.022(3) 0.027(3) -0.003(2) -0.001(2) 0.004(2)
    C34 0.022(3) 0.026(3) 0.022(3) 0.001(2) -0.002(2) 0.000(3)
    C35 0.024(3) 0.015(3) 0.023(3) 0.005(2) 0.007(2) 0.004(2)
    C36 0.024(3) 0.015(3) 0.026(3) 0.008(2) 0.000(2) 0.006(2)
    C37 0.016(3) 0.030(3) 0.032(3) -0.003(2) -0.001(2) 0.014(3)
    C38 0.030(3) 0.030(4) 0.034(3) -0.005(3) 0.012(3) 0.011(3)
    C39 0.019(3) 0.028(3) 0.043(4) -0.006(3) 0.004(3) 0.008(3)
    C40 0.023(3) 0.021(3) 0.037(4) -0.006(3) 0.006(3) 0.006(3)
_geom_special_details
;
All e.s.d.'s (except the e.s.d. in the dihedral angle between two l.s. planes)
are estimated using the full covariance matrix. The cell e.s.d.'s are taken
into account individually in the estimation of e.s.d.'s in distances, angles
and torsion angles; correlations between e.s.d.'s in cell parameters are only
used when they are defined by crystal symmetry. An approximate (isotropic)
treatment of cell e.s.d.'s is used for estimating e.s.d.'s involving l.s.
planes.
;
loop_
    _geom_bond_atom_site_label_1
    _geom_bond_atom_site_label_2
    _geom_bond_site_symmetry_2
    _geom_bond_distance
    _geom_bond_publ_flag
    Ru1 N2 . 1.936(4) y
    Ru1 N4 . 2.028(4) y
    Ru1 N3 . 2.047(4) y
    Ru1 N1 . 2.059(4) y
    Ru1 N5 . 2.075(4) y
    Ru1 Cl1 . 2.3982(16) y
    P1 F3 . 1.585(17) ?
    P1 F4 . 1.60(2) ?
    P1 F5 . 1.608(14) ?
    P1 F6 . 1.61(2) ?
    P1 F2 . 1.630(17) ?
    P1 F1 . 1.652(19) ?
    P1' F4' . 1.569(12) ?
    P1' F6' . 1.583(10) ?
    P1' F2' . 1.585(8) ?
    P1' F1' . 1.590(11) ?
    P1' F5' . 1.609(10) ?
    P1' F3' . 1.615(10) ?
    N1 C1 . 1.345(6) ?
    N1 C5 . 1.381(6) ?
    N2 C10 . 1.341(6) ?
    N2 C6 . 1.357(6) ?
    N3 C15 . 1.345(6) ?
    N3 C11 . 1.381(6) ?
    N4 C16 . 1.355(6) ?
    N4 C20 . 1.378(6) ?
    N5 C25 . 1.331(6) ?
    N5 C21 . 1.357(6) ?
    N6 C26 . 1.349(6) ?
    N6 C30 . 1.358(6) ?
    N7 C31 . 1.319(6) ?
    N7 C35 . 1.337(6) ?
    N8 C36 . 1.334(6) ?
    N8 C40 . 1.341(6) ?
    C1 C2 . 1.366(6) ?
    C2 C3 . 1.408(7) ?
    C3 C4 . 1.382(7) ?
    C4 C5 . 1.372(6) ?
    C5 C6 . 1.490(7) ?
    C6 C7 . 1.378(6) ?
    C7 C8 . 1.391(6) ?
    C8 C9 . 1.399(6) ?
    C8 C33 . 1.467(7) y
    C9 C10 . 1.393(6) ?
    C10 C11 . 1.464(6) ?
    C11 C12 . 1.398(6) ?
    C12 C13 . 1.398(6) ?
    C13 C14 . 1.372(7) ?
    C14 C15 . 1.386(7) ?
    C16 C17 . 1.342(7) ?
    C17 C18 . 1.379(7) ?
    C18 C19 . 1.364(7) ?
    C19 C20 . 1.379(7) ?
    C20 C21 . 1.484(7) ?
    C21 C22 . 1.386(7) ?
    C22 C23 . 1.385(7) ?
    C23 C24 . 1.369(8) ?
    C24 C25 . 1.384(7) ?
    C26 C27 . 1.381(7) ?
    C27 C28 . 1.347(7) ?
    C28 C29 . 1.381(7) ?
    C29 C30 . 1.375(7) ?
    C30 C31 . 1.478(7) ?
    C31 C32 . 1.401(7) ?
    C32 C33 . 1.399(6) ?
    C33 C34 . 1.415(6) ?
    C34 C35 . 1.386(7) ?
    C35 C36 . 1.507(7) ?
    C36 C37 . 1.392(7) ?
    C37 C38 . 1.364(7) ?
    C38 C39 . 1.382(7) ?
    C39 C40 . 1.368(7) ?
    Cl1 H25 . 2.70 y
loop_
    _geom_angle_atom_site_label_1
    _geom_angle_atom_site_label_2
    _geom_angle_atom_site_label_3
    _geom_angle_site_symmetry_1
    _geom_angle_site_symmetry_3
    _geom_angle
    _geom_angle_publ_flag
    N2 Ru1 N4 . . 96.32(17) y
    N2 Ru1 N3 . . 79.86(16) y
    N4 Ru1 N3 . . 92.26(16) y
    N2 Ru1 N1 . . 79.48(16) y
    N4 Ru1 N1 . . 90.79(15) y
    N3 Ru1 N1 . . 159.32(16) y
    N2 Ru1 N5 . . 174.75(17) y
    N4 Ru1 N5 . . 79.04(16) y
    N3 Ru1 N5 . . 97.77(16) y
    N1 Ru1 N5 . . 102.89(16) y
    N2 Ru1 Cl1 . . 90.73(12) y
    N4 Ru1 Cl1 . . 172.92(12) y
    N3 Ru1 Cl1 . . 89.60(12) y
    N1 Ru1 Cl1 . . 89.87(12) y
    N5 Ru1 Cl1 . . 93.94(12) y
    F3 P1 F4 . . 91.2(13) ?
    F3 P1 F5 . . 88.1(8) ?
    F4 P1 F5 . . 91.9(11) ?
    F3 P1 F6 . . 94.5(10) ?
    F4 P1 F6 . . 90.2(13) ?
    F5 P1 F6 . . 176.6(10) ?
    F3 P1 F2 . . 93.3(9) ?
    F4 P1 F2 . . 175.5(13) ?
    F5 P1 F2 . . 88.8(8) ?
    F6 P1 F2 . . 88.8(10) ?
    F3 P1 F1 . . 176.8(10) ?
    F4 P1 F1 . . 85.9(11) ?
    F5 P1 F1 . . 90.6(9) ?
    F6 P1 F1 . . 87.0(10) ?
    F2 P1 F1 . . 89.6(9) ?
    F4' P1' F6' . . 90.7(6) ?
    F4' P1' F2' . . 178.6(7) ?
    F6' P1' F2' . . 90.2(5) ?
    F4' P1' F1' . . 90.7(6) ?
    F6' P1' F1' . . 91.1(6) ?
    F2' P1' F1' . . 90.4(5) ?
    F4' P1' F5' . . 90.8(6) ?
    F6' P1' F5' . . 178.0(6) ?
    F2' P1' F5' . . 88.4(5) ?
    F1' P1' F5' . . 90.2(6) ?
    F4' P1' F3' . . 90.5(6) ?
    F6' P1' F3' . . 88.4(6) ?
    F2' P1' F3' . . 88.3(5) ?
    F1' P1' F3' . . 178.7(6) ?
    F5' P1' F3' . . 90.3(5) ?
    C1 N1 C5 . . 116.9(4) ?
    C1 N1 Ru1 . . 128.9(3) ?
    C5 N1 Ru1 . . 114.2(3) ?
    C10 N2 C6 . . 119.9(4) ?
    C10 N2 Ru1 . . 119.7(3) ?
    C6 N2 Ru1 . . 120.5(3) ?
    C15 N3 C11 . . 117.7(4) ?
    C15 N3 Ru1 . . 129.3(4) ?
    C11 N3 Ru1 . . 113.0(3) ?
    C16 N4 C20 . . 116.9(4) ?
    C16 N4 Ru1 . . 126.3(3) ?
    C20 N4 Ru1 . . 116.8(3) ?
    C25 N5 C21 . . 117.6(4) ?
    C25 N5 Ru1 . . 127.0(3) ?
    C21 N5 Ru1 . . 115.3(3) ?
    C26 N6 C30 . . 116.9(4) ?
    C31 N7 C35 . . 118.3(4) ?
    C36 N8 C40 . . 115.7(5) ?
    N1 C1 C2 . . 123.3(5) ?
    C1 C2 C3 . . 119.2(5) ?
    C4 C3 C2 . . 118.6(5) ?
    C5 C4 C3 . . 119.0(5) ?
    C4 C5 N1 . . 122.9(5) ?
    C4 C5 C6 . . 123.3(5) ?
    N1 C5 C6 . . 113.8(4) ?
    N2 C6 C7 . . 121.4(5) ?
    N2 C6 C5 . . 112.1(4) ?
    C7 C6 C5 . . 126.4(5) ?
    C6 C7 C8 . . 120.3(5) ?
    C7 C8 C9 . . 117.2(5) ?
    C7 C8 C33 . . 121.5(4) ?
    C9 C8 C33 . . 121.2(4) ?
    C10 C9 C8 . . 120.5(4) ?
    N2 C10 C9 . . 120.7(4) ?
    N2 C10 C11 . . 112.6(4) ?
    C9 C10 C11 . . 126.8(4) ?
    N3 C11 C12 . . 121.5(4) ?
    N3 C11 C10 . . 114.7(4) ?
    C12 C11 C10 . . 123.7(4) ?
    C11 C12 C13 . . 118.7(5) ?
    C14 C13 C12 . . 119.8(5) ?
    C13 C14 C15 . . 118.9(5) ?
    N3 C15 C14 . . 123.4(5) ?
    C17 C16 N4 . . 123.5(5) ?
    C16 C17 C18 . . 119.2(5) ?
    C19 C18 C17 . . 119.6(5) ?
    C18 C19 C20 . . 119.4(5) ?
    N4 C20 C19 . . 121.3(5) ?
    N4 C20 C21 . . 113.8(5) ?
    C19 C20 C21 . . 124.9(5) ?
    N5 C21 C22 . . 122.1(5) ?
    N5 C21 C20 . . 114.9(5) ?
    C22 C21 C20 . . 123.0(5) ?
    C23 C22 C21 . . 118.8(5) ?
    C24 C23 C22 . . 119.3(5) ?
    C23 C24 C25 . . 118.6(5) ?
    N5 C25 C24 . . 123.5(5) ?
    N6 C26 C27 . . 123.1(5) ?
    C28 C27 C26 . . 119.0(5) ?
    C27 C28 C29 . . 119.7(5) ?
    C30 C29 C28 . . 119.2(5) ?
    N6 C30 C29 . . 122.1(5) ?
    N6 C30 C31 . . 117.2(4) ?
    C29 C30 C31 . . 120.7(5) ?
    N7 C31 C32 . . 122.7(5) ?
    N7 C31 C30 . . 116.0(4) ?
    C32 C31 C30 . . 121.2(4) ?
    C33 C32 C31 . . 120.2(5) ?
    C32 C33 C34 . . 116.0(5) ?
    C32 C33 C8 . . 122.3(5) ?
    C34 C33 C8 . . 121.6(5) ?
    C35 C34 C33 . . 119.4(5) ?
    N7 C35 C34 . . 123.3(5) ?
    N7 C35 C36 . . 116.2(4) ?
    C34 C35 C36 . . 120.5(5) ?
    N8 C36 C37 . . 123.5(5) ?
    N8 C36 C35 . . 116.5(4) ?
    C37 C36 C35 . . 120.0(5) ?
    C38 C37 C36 . . 118.7(5) ?
    C37 C38 C39 . . 119.3(5) ?
    C40 C39 C38 . . 117.6(5) ?
    N8 C40 C39 . . 125.1(5) ?
_iucr_refine_instructions_details
;
TITL apx865 in P-1
CELL 0.71073   8.6776  13.7435  18.9994  94.913  90.583  91.316
ZERR    2.00   0.0044   0.0070   0.0098   0.007   0.007   0.007
LATT 1
SFAC C  H  N  F  P  Cl Ru
UNIT 80 56 16 12 2 2 2
L.S. 12
BOND
FMAP 2
PLAN 7
ACTA 50
SIZE 0.08 0.12 0.20
ISOR 0.003 0.005 P1 P1' F3 F3' F2 F5' F1 F6
WGHT    0.041900
FVAR       2.91236   0.37268
RU1   7    0.311523    0.406491    0.318447    11.00000    0.01955    0.01874 =
         0.02071    0.00520    0.00070   -0.00196
CL1   6    0.207561    0.554462    0.372557    11.00000    0.02204    0.02131 =
         0.02313    0.00296    0.00251   -0.00070
PART 1 21.0
P1    5    0.084788    0.719770    0.942498    21.00000    0.04895    0.03712 =
         0.03542    0.00223   -0.00240   -0.00168
F1    4    0.184973    0.671620    0.875311    21.00000    0.05869    0.05719 =
         0.04122    0.00833    0.00839   -0.00005
F2    4   -0.010511    0.616468    0.944697    21.00000    0.08565    0.07470 =
         0.08892    0.00936    0.01037   -0.01946
F3    4   -0.009438    0.771829    1.005440    21.00000    0.07538    0.07333 =
         0.06381    0.00057   -0.00151    0.01221
F4    4    0.187483    0.817077    0.935917    21.00000    0.10048    0.05428 =
         0.12765    0.01959   -0.04084   -0.04927
F5    4   -0.044085    0.754027    0.889070    21.00000    0.05279    0.06555 =
         0.02499   -0.00525   -0.01086   -0.02841
F6    4    0.214205    0.679267    0.993258    21.00000    0.09410    0.08842 =
         0.07239    0.01885   -0.02011    0.00753
PART 2 -21.0
P1'   5    0.127353    0.689383    0.937627   -21.00000    0.05166    0.05903 =
         0.03653    0.01107   -0.00201   -0.00872
F1'   4    0.195167    0.623151    0.873042   -21.00000    0.09993    0.07542 =
         0.04982    0.00472    0.00278   -0.00564
F2'   4    0.070274    0.594766    0.972945   -21.00000    0.10836    0.07137 =
         0.05681    0.02016    0.00016   -0.06308
F3'   4    0.058567    0.754522    1.004297   -21.00000    0.07084    0.08475 =
         0.04437   -0.01166    0.00143   -0.01177
F4'   4    0.180186    0.784364    0.903331   -21.00000    0.06043    0.07034 =
         0.08217    0.06424   -0.00455   -0.01284
F5'   4   -0.036897    0.689407    0.897543   -21.00000    0.06684    0.10333 =
         0.06773   -0.00364   -0.01186   -0.00632
F6'   4    0.285955    0.688383    0.979395   -21.00000    0.07793    0.06516 =
         0.05716    0.03546   -0.04110   -0.02683
PART 0
N1    3    0.098091    0.338765    0.322395    11.00000    0.01369    0.01859 =
         0.02081    0.00180   -0.00418   -0.00096
N2    3    0.325648    0.353446    0.409410    11.00000    0.01170    0.01386 =
         0.02457    0.00088    0.00282   -0.00657
N3    3    0.528097    0.455522    0.349684    11.00000    0.02057    0.01120 =
         0.03081    0.00373    0.00244    0.00190
N4    3    0.394732    0.288276    0.261109    11.00000    0.01394    0.02807 =
         0.01881    0.00333    0.00239   -0.01267
N5    3    0.312975    0.455216    0.218030    11.00000    0.02675    0.00877 =
         0.02692    0.00033   -0.00281    0.00041
N6    3    0.795922    0.207640    0.712583    11.00000    0.01760    0.02590 =
         0.02072    0.00437   -0.00442   -0.00042
N7    3    0.413284    0.108132    0.718576    11.00000    0.01930    0.01754 =
         0.02027    0.00280    0.00300    0.00015
N8    3    0.035570    0.015249    0.665520    11.00000    0.02129    0.02047 =
         0.02666    0.00253   -0.00504   -0.00490
C1    1   -0.017532    0.334044    0.274429    11.00000    0.01652    0.02517 =
         0.02641    0.00866    0.00394    0.00175
AFIX  43
H1    2   -0.002915    0.364393    0.233018    11.00000   -1.20000
AFIX   0
C2    1   -0.155335    0.286929    0.283463    11.00000    0.02245    0.02198 =
         0.02462    0.00341   -0.00352    0.00059
AFIX  43
H2    2   -0.231566    0.284690    0.248561    11.00000   -1.20000
AFIX   0
C3    1   -0.180510    0.241794    0.346291    11.00000    0.01037    0.02462 =
         0.03819    0.00875    0.00332   -0.00255
AFIX  43
H3    2   -0.273260    0.209095    0.353535    11.00000   -1.20000
AFIX   0
C4    1   -0.064556    0.247102    0.396938    11.00000    0.01941    0.02180 =
         0.02487    0.00539    0.00184   -0.00086
AFIX  43
H4    2   -0.078636    0.218923    0.439268    11.00000   -1.20000
AFIX   0
C5    1    0.071654    0.294542    0.383885    11.00000    0.02288    0.00453 =
         0.03557    0.00669   -0.00251    0.00158
C6    1    0.205462    0.301847    0.433959    11.00000    0.02443    0.01934 =
         0.02052    0.00336   -0.00082   -0.00084
C7    1    0.216734    0.257930    0.496296    11.00000    0.01835    0.01471 =
         0.02390    0.00442    0.00131   -0.00362
AFIX  43
H7    2    0.133236    0.222226    0.511767    11.00000   -1.20000
AFIX   0
C8    1    0.352459    0.266764    0.536190    11.00000    0.02163    0.01727 =
         0.01829   -0.00065    0.00140   -0.00254
C9    1    0.472780    0.323207    0.511066    11.00000    0.01770    0.01033 =
         0.02288    0.00529   -0.00332    0.00130
AFIX  43
H9    2    0.564345    0.332235    0.536909    11.00000   -1.20000
AFIX   0
C10   1    0.456503    0.366003    0.447628    11.00000    0.01209    0.01479 =
         0.02545    0.00446    0.00157   -0.00178
C11   1    0.571488    0.426547    0.414709    11.00000    0.01693    0.01758 =
         0.01801    0.00698    0.00164   -0.00374
C12   1    0.715382    0.453052    0.445085    11.00000    0.02073    0.02082 =
         0.01718    0.00542    0.00244   -0.00090
AFIX  43
H12   2    0.743397    0.432732    0.488777    11.00000   -1.20000
AFIX   0
C13   1    0.816346    0.510705    0.408493    11.00000    0.01368    0.02729 =
         0.03082   -0.00327    0.00225   -0.00223
AFIX  43
H13   2    0.912406    0.529531    0.427874    11.00000   -1.20000
AFIX   0
C14   1    0.773287    0.539443    0.343879    11.00000    0.01318    0.02741 =
         0.02127    0.00700    0.00582   -0.00559
AFIX  43
H14   2    0.840328    0.576687    0.318616    11.00000   -1.20000
AFIX   0
C15   1    0.628209    0.512041    0.316885    11.00000    0.02748    0.02012 =
         0.02744    0.00774    0.00900    0.00675
AFIX  43
H15   2    0.598570    0.533861    0.273880    11.00000   -1.20000
AFIX   0
C16   1    0.430876    0.202007    0.285854    11.00000    0.01386    0.01701 =
         0.02849    0.00779    0.00066   -0.00360
AFIX  43
H16   2    0.419671    0.195501    0.333865    11.00000   -1.20000
AFIX   0
C17   1    0.481998    0.125408    0.244790    11.00000    0.03001    0.01966 =
         0.02661    0.00993   -0.00159   -0.00132
AFIX  43
H17   2    0.504643    0.067431    0.264160    11.00000   -1.20000
AFIX   0
C18   1    0.500545    0.133709    0.173514    11.00000    0.04141    0.01749 =
         0.02677    0.00373    0.00101    0.00433
AFIX  43
H18   2    0.534002    0.080866    0.144238    11.00000   -1.20000
AFIX   0
C19   1    0.469541    0.219844    0.146234    11.00000    0.04181    0.02435 =
         0.02206   -0.00026   -0.00043    0.00739
AFIX  43
H19   2    0.484916    0.226918    0.098552    11.00000   -1.20000
AFIX   0
C20   1    0.415175    0.296356    0.190016    11.00000    0.02974    0.02315 =
         0.02482    0.00780   -0.00036    0.00920
C21   1    0.374468    0.393144    0.167054    11.00000    0.03291    0.02122 =
         0.03033    0.00487   -0.00479   -0.00286
C22   1    0.394715    0.418292    0.098588    11.00000    0.07134    0.02578 =
         0.02184    0.00467   -0.00066    0.01139
AFIX  43
H22   2    0.436768    0.374411    0.064476    11.00000   -1.20000
AFIX   0
C23   1    0.351167    0.509988    0.081897    11.00000    0.07708    0.03142 =
         0.02822    0.01332    0.00500    0.01054
AFIX  43
H23   2    0.367732    0.529573    0.036877    11.00000   -1.20000
AFIX   0
C24   1    0.283475    0.571471    0.132394    11.00000    0.06184    0.02671 =
         0.02473    0.00942   -0.00086    0.00941
AFIX  43
H24   2    0.248199    0.631891    0.121595    11.00000   -1.20000
AFIX   0
C25   1    0.268662    0.541811    0.199830    11.00000    0.03667    0.01849 =
         0.01998    0.00207    0.00623    0.00396
AFIX  43
H25   2    0.225443    0.584653    0.234281    11.00000   -1.20000
AFIX   0
C26   1    0.924392    0.216062    0.753432    11.00000    0.01486    0.02870 =
         0.03791    0.00098    0.00009    0.00411
AFIX  43
H26   2    1.014835    0.239123    0.734152    11.00000   -1.20000
AFIX   0
C27   1    0.927951    0.192057    0.822520    11.00000    0.02627    0.01669 =
         0.03930    0.00847   -0.01477    0.00168
AFIX  43
H27   2    1.018809    0.199168    0.849035    11.00000   -1.20000
AFIX   0
C28   1    0.797870    0.158198    0.850917    11.00000    0.05077    0.03915 =
         0.02699    0.01222   -0.01296   -0.01262
AFIX  43
H28   2    0.798400    0.141065    0.897222    11.00000   -1.20000
AFIX   0
C29   1    0.663661    0.149028    0.810965    11.00000    0.03469    0.03157 =
         0.02192    0.00979   -0.00550   -0.01412
AFIX  43
H29   2    0.572746    0.126801    0.830312    11.00000   -1.20000
AFIX   0
C30   1    0.666129    0.173173    0.742221    11.00000    0.02251    0.01121 =
         0.02494    0.00738   -0.00409    0.00338
C31   1    0.523928    0.166587    0.698400    11.00000    0.02110    0.01676 =
         0.02330    0.00370    0.00366    0.00056
C32   1    0.508820    0.220820    0.639640    11.00000    0.01128    0.02220 =
         0.02446    0.01145    0.00279    0.00026
AFIX  43
H32   2    0.590618    0.260074    0.626621    11.00000   -1.20000
AFIX   0
C33   1    0.371023    0.216080    0.600502    11.00000    0.01571    0.02220 =
         0.02662    0.00417   -0.00121   -0.00293
C34   1    0.252414    0.155215    0.624555    11.00000    0.02229    0.02576 =
         0.02160    0.00034   -0.00188    0.00108
AFIX  43
H34   2    0.156732    0.150615    0.601862    11.00000   -1.20000
AFIX   0
C35   1    0.280119    0.102512    0.682242    11.00000    0.02431    0.01484 =
         0.02271    0.00406    0.00652    0.00515
C36   1    0.155855    0.036992    0.708774    11.00000    0.02388    0.01531 =
         0.02594    0.00635    0.00045    0.00797
C37   1    0.170104    0.002825    0.775339    11.00000    0.01573    0.02988 =
         0.03176    0.01433   -0.00149   -0.00342
AFIX  43
H37   2    0.256138    0.019703    0.803748    11.00000   -1.20000
AFIX   0
C38   1    0.055469   -0.055881    0.798099    11.00000    0.03002    0.02956 =
         0.03360    0.01127    0.01223   -0.00471
AFIX  43
H38   2    0.063207   -0.080680    0.841998    11.00000   -1.20000
AFIX   0
C39   1   -0.072351   -0.078145    0.755244    11.00000    0.01886    0.02754 =
         0.04255    0.00788    0.00414   -0.00611
AFIX  43
H39   2   -0.152862   -0.117353    0.769622    11.00000   -1.20000
AFIX   0
C40   1   -0.076211   -0.040438    0.690899    11.00000    0.02340    0.02090 =
         0.03731    0.00597    0.00633   -0.00556
AFIX  43
H40   2   -0.163211   -0.054547    0.662544    11.00000   -1.20000
HKLF 4
REM  apx865 in P-1
REM R1 =  0.0615 for   4937 Fo > 4sig(Fo)  and  0.0992 for all   8243 data
REM    578 parameters refined using     48 restraints
END
WGHT      0.0410      0.0000
REM Highest difference peak  0.737,  deepest hole -0.735,  1-sigma level  0.114
Q1    1   0.4167  0.4010  0.2792  11.00000  0.05    0.74
Q2    1   0.1193  0.6946  1.0093  11.00000  0.05    0.72
Q3    1   0.3255  0.2981  0.2835  11.00000  0.05    0.72
Q4    1   0.0664  0.7780  1.0494  11.00000  0.05    0.69
Q5    1   0.3289  0.4254  0.3752  11.00000  0.05    0.68
Q6    1   0.1538  0.6373  0.9903  11.00000  0.05    0.66
Q7    1   0.2285  0.4189  0.3483  11.00000  0.05    0.51
;
loop_
    _platon_squeeze_void_nr
    _platon_squeeze_void_average_x
    _platon_squeeze_void_average_y
    _platon_squeeze_void_average_z
    _platon_squeeze_void_volume
    _platon_squeeze_void_count_electrons
    _platon_squeeze_void_content
    1 -0.009 0.000 0.000 389 121 ' '
    2 -0.020 0.000 0.500 188 71 ' '
_platon_squeeze_details
;
One water, two acetonitrile, and one-half toluene per molecule.
;
