# Supplementary material for: Crystal structure of a mononuclear RuII complex with a back-to-back terpyridine ligand: [RuCl(bpy)(tpy–tpy)]+
Source: Acta Crystallogr E Crystallogr Commun. 2015 Aug 12;71(Pt 9):1017–21. doi: 10.1107/S2056989015014632 (PMC4555393; doi:10.1107/S2056989015014632)
Supplement: Supplementary file 2 [file e-71-01017-Isup2.hkl]

# 
# h,k,l, Fc-squared, Fo-squared, sigma(Fo-squared) and status flag 
# 
data_I
_shelx_title ' apx865 in P-1' 
_shelx_refln_list_code          4 
_shelx_F_calc_maximum      314.85 
_exptl_crystal_F_000      1066.00 
_reflns_d_resolution_high  0.8282 
 
loop_ 
 _symmetry_equiv_pos_as_xyz 
 'x, y, z' 
 '-x, -y, -z' 
 
_cell_length_a     8.6776 
_cell_length_b    13.7435 
_cell_length_c    18.9994 
_cell_angle_alpha  94.913 
_cell_angle_beta   90.583 
_cell_angle_gamma  91.316 
 
_shelx_F_squared_multiplier     1.000 
 
loop_ 
 _refln_index_h 
 _refln_index_k 
 _refln_index_l 
 _refln_F_squared_calc 
 _refln_F_squared_meas 
 _refln_F_squared_sigma 
 _refln_observed_status 
   1   0   0      157.67       85.36     65.58 o 
   2   0   0     2053.00     2234.68    192.96 o 
   3   0   0      467.25      500.76     46.81 o 
   4   0   0      536.74      455.54     55.57 o 
   5   0   0      688.30      880.24    107.43 o 
   6   0   0     1082.26     1128.99     75.35 o 
   7   0   0      648.61      753.31    177.17 o 
   8   0   0     3386.72     3864.86    320.81 o 
   9   0   0        3.02       38.08     95.81 o 
  10   0   0      739.02      779.16    535.80 o 
 -10   1   0      220.82      148.15    123.43 o 
  -9   1   0     1068.58     1437.29    205.07 o 
  -8   1   0      850.42     1023.33    260.09 o 
  -7   1   0       62.35       15.39     47.04 o 
  -6   1   0     1997.29     1811.80    145.04 o 
  -5   1   0      321.98      257.84     57.91 o 
  -4   1   0      593.26      544.32     59.92 o 
  -3   1   0     1431.25     1215.89    140.53 o 
  -2   1   0      925.46      875.18     89.81 o 
  -1   1   0     5196.21     4882.75    250.69 o 
   1   1   0     4570.77     4622.03    116.46 o 
   2   1   0    66989.57    64190.22   2067.95 o 
   3   1   0     8373.47     8125.82    155.55 o 
   4   1   0     1230.50     1181.49    112.96 o 
   5   1   0      389.34      413.09     74.93 o 
   6   1   0        7.60       10.94     32.29 o 
   7   1   0      155.50      159.26     90.50 o 
   8   1   0      548.64      549.99    114.56 o 
   9   1   0      347.42      232.02    165.73 o 
  10   1   0     1535.10     1810.30    248.65 o 
 -10   2   0       43.88      108.40    116.08 o 
  -9   2   0      650.39      814.51    162.51 o 
  -8   2   0       11.48        4.28     70.21 o 
  -7   2   0      596.33      762.83    118.84 o 
  -6   2   0      999.54      938.80    126.38 o 
  -5   2   0      441.81      435.00     72.68 o 
  -4   2   0     3632.50     3320.70    118.28 o 
  -3   2   0     1039.30      830.21     66.32 o 
  -2   2   0        3.77       12.52     23.01 o 
  -1   2   0     6549.23     8145.29    831.67 o 
   0   2   0     3768.86     4470.65     74.86 o 
   1   2   0      142.97       56.27     42.31 o 
   2   2   0    26216.52    26027.79    838.31 o 
   3   2   0     2246.23     2309.44    118.56 o 
   4   2   0     7084.97     7763.05    289.51 o 
   5   2   0     2697.50     2612.23     80.53 o 
   6   2   0       27.84       17.08     35.59 o 
   7   2   0     3936.55     3538.23    445.62 o 
   8   2   0     1150.03     1405.78    199.52 o 
   9   2   0      541.23      563.19    320.19 o 
  10   2   0      364.05      308.25    134.55 o 
 -10   3   0        1.36       48.72     88.30 o 
  -9   3   0      641.27      639.47    167.61 o 
  -8   3   0       10.41       53.06     83.73 o 
  -7   3   0     3010.79     3144.67    291.69 o 
  -6   3   0     1724.15     1688.76    146.19 o 
  -5   3   0     1825.21     1702.31    168.22 o 
  -4   3   0     2497.37     2324.64    165.85 o 
  -3   3   0      764.98      755.54    115.30 o 
  -2   3   0     1149.97     1016.31     83.77 o 
  -1   3   0    28859.80    27445.01    849.68 o 
   0   3   0      242.47      172.79     50.73 o 
   1   3   0      236.58      308.21     73.89 o 
   2   3   0     1624.80     1500.84     77.13 o 
   3   3   0      611.21      889.36     86.04 o 
   4   3   0    10855.67    11405.54    315.81 o 
   5   3   0      472.39      717.49     99.54 o 
   6   3   0     1872.36     2240.22    150.20 o 
   7   3   0      100.86       84.38     47.81 o 
   8   3   0      134.35      215.11     92.52 o 
   9   3   0      824.89      955.05    188.17 o 
  10   3   0       48.83       59.28    114.84 o 
 -10   4   0     1023.91     1021.42    279.30 o 
  -9   4   0      397.69      442.99    156.22 o 
  -8   4   0       85.43       34.66     83.79 o 
  -7   4   0     1141.38     1101.53    158.03 o 
  -6   4   0      293.56      301.11     68.74 o 
  -5   4   0     8080.48     8910.14    391.04 o 
  -4   4   0     3732.11     3875.88    230.01 o 
  -3   4   0      503.14      438.37     62.15 o 
  -2   4   0     5688.66     5594.99    201.94 o 
  -1   4   0    12429.76    13570.01    569.22 o 
   0   4   0      199.12      243.10     36.73 o 
   1   4   0     2041.52     1907.75    157.76 o 
   2   4   0      996.56      995.97     70.16 o 
   3   4   0     4756.67     4816.11    170.58 o 
   4   4   0     1001.37      899.16     54.10 o 
   5   4   0      158.41      127.50     59.95 o 
   6   4   0     3319.55     3839.47    282.92 o 
   7   4   0      503.67      477.37     91.18 o 
   8   4   0     1025.81      906.68    356.20 o 
   9   4   0      310.63      360.90    123.51 o 
  10   4   0       65.09        9.64    117.59 o 
 -10   5   0      399.99      471.46    183.89 o 
  -9   5   0      189.55      277.13    113.98 o 
  -8   5   0      922.84     1143.23    162.37 o 
  -7   5   0      175.40      162.28     73.28 o 
  -6   5   0     1719.43     1738.74    171.30 o 
  -5   5   0     3885.31     3963.34    204.61 o 
  -4   5   0     1012.27     1001.45     96.46 o 
  -3   5   0     1950.54     2070.17    106.88 o 
  -2   5   0     3144.04     2806.61    166.95 o 
  -1   5   0      164.22      115.35     37.56 o 
   0   5   0     3611.78     3842.39    175.26 o 
   1   5   0      190.71      171.55     89.53 o 
   2   5   0       86.78      118.30     40.56 o 
   3   5   0     2371.01     2318.13    134.95 o 
   4   5   0        2.48       11.12     26.41 o 
   5   5   0       14.43       18.44     36.12 o 
   6   5   0      924.24      897.22    105.24 o 
   7   5   0       32.37      103.44    128.40 o 
   8   5   0     2023.20     2264.38    243.15 o 
   9   5   0       56.00        1.65    289.99 o 
  -9   6   0        6.55       32.72    117.97 o 
  -8   6   0      926.62     1262.21    170.51 o 
  -7   6   0       41.79       26.37     56.08 o 
  -6   6   0      947.67      906.28    115.51 o 
  -5   6   0      222.96      237.66     67.26 o 
  -4   6   0       63.33       60.46     45.80 o 
  -3   6   0     3545.57     3858.47    232.55 o 
  -2   6   0      111.07      132.15     41.18 o 
  -1   6   0     2312.42     2161.49     95.75 o 
   0   6   0     2295.35     2187.08    184.37 o 
   1   6   0      244.58      227.23     37.25 o 
   2   6   0     2084.82     2276.37    119.45 o 
   3   6   0     1827.16     1909.14     74.27 o 
   4   6   0      249.26      246.71     53.03 o 
   5   6   0     1702.82     1907.46    144.68 o 
   6   6   0     1058.38     1157.47    119.82 o 
   7   6   0      491.64      592.80    288.46 o 
   8   6   0     1434.63     1406.47    247.77 o 
   9   6   0        1.27        3.41    256.86 o 
  -9   7   0      290.84      239.69    130.04 o 
  -8   7   0       43.71       46.32     77.70 o 
  -7   7   0       89.46       73.65     71.55 o 
  -6   7   0      866.75      942.36    138.70 o 
  -5   7   0        4.78       11.62     41.68 o 
  -4   7   0      331.13      343.24     53.45 o 
  -3   7   0     2282.99     2319.24    149.09 o 
  -2   7   0       49.37       41.38     27.70 o 
  -1   7   0     8360.80     8401.40    250.13 o 
   0   7   0     3072.79     3095.71    126.28 o 
   1   7   0     2272.66     2351.64    183.17 o 
   2   7   0    11341.34    12750.17   1141.17 o 
   3   7   0      351.47      421.50    103.88 o 
   4   7   0      843.02      926.58    119.14 o 
   5   7   0      701.98      726.80    118.06 o 
   6   7   0      241.20      229.21     87.60 o 
   7   7   0     1263.22      975.06    182.42 o 
   8   7   0      235.83      311.55    153.31 o 
   9   7   0       70.46        5.78    151.45 o 
  -9   8   0      867.26      989.77    223.99 o 
  -8   8   0      333.93      281.45    106.44 o 
  -7   8   0      567.11      800.06    137.65 o 
  -6   8   0      271.14      218.79     97.27 o 
  -5   8   0        2.09        6.61     41.86 o 
  -4   8   0      601.14      620.64     88.48 o 
  -3   8   0      249.16      399.37     73.72 o 
  -2   8   0        9.29       32.96     39.96 o 
  -1   8   0     1649.22     1854.96    121.25 o 
   0   8   0     1375.93     1613.93    154.44 o 
   1   8   0     3619.43     3677.63    397.17 o 
   2   8   0     1366.17     1375.40    117.29 o 
   3   8   0     1911.81     2113.18    200.61 o 
   4   8   0     1201.62     1328.43    127.11 o 
   5   8   0      114.85       61.23     59.04 o 
   6   8   0      486.55      639.04    305.38 o 
   7   8   0      522.20      708.02    289.46 o 
   8   8   0        7.10       65.69    128.51 o 
   9   8   0      157.19      153.67    173.79 o 
  -8   9   0        0.44        9.45     93.27 o 
  -7   9   0      347.71      347.94    149.80 o 
  -6   9   0       15.50       32.42     63.50 o 
  -5   9   0      365.14      490.93     91.60 o 
  -4   9   0       47.24       11.87     42.08 o 
  -3   9   0     1269.76     1165.62    157.17 o 
  -2   9   0     3069.18     3479.28    230.39 o 
  -1   9   0      275.30      264.02     73.19 o 
   0   9   0      168.38       68.50     65.26 o 
   1   9   0      314.63      279.59     95.80 o 
   2   9   0     1098.15     1093.58    110.88 o 
   3   9   0     2524.53     2218.40    210.84 o 
   4   9   0     3276.78     3392.22    486.50 o 
   5   9   0      154.84      162.20     69.86 o 
   6   9   0      439.53      690.12    185.38 o 
   7   9   0      261.95      273.51    162.91 o 
   8   9   0      332.00      435.14    177.64 o 
  -8  10   0      272.81      298.32    130.16 o 
  -7  10   0     1054.24     1185.06    196.58 o 
  -6  10   0      197.68       80.63     70.38 o 
  -5  10   0      504.59      152.85    116.27 o 
  -4  10   0      134.80       44.91     85.79 o 
  -3  10   0     1768.53     1821.18    463.83 o 
  -2  10   0      347.68      267.56     95.99 o 
  -1  10   0      146.42      170.47     88.90 o 
   0  10   0      884.79      967.66    128.02 o 
   1  10   0      481.45      382.08     94.61 o 
   2  10   0       28.79       67.11     52.98 o 
   3  10   0      964.46     1033.87    133.55 o 
   4  10   0     2077.02     1906.83    188.55 o 
   5  10   0      134.93       93.49    102.41 o 
   6  10   0      748.14      556.80    167.95 o 
   7  10   0      100.24       10.81    131.67 o 
   8  10   0      295.67      382.60    203.61 o 
  -7  11   0       52.66       22.42    132.92 o 
  -6  11   0      185.99      228.32    154.80 o 
  -5  11   0     1387.74     1479.68    484.40 o 
  -4  11   0        4.06       21.39     87.96 o 
  -3  11   0      190.13      152.21    102.06 o 
  -2  11   0      404.55      721.85    158.95 o 
  -1  11   0     1603.01     1795.86    156.32 o 
   0  11   0      978.48      919.77    206.15 o 
   1  11   0      165.71      135.51     77.91 o 
   2  11   0      497.72      438.15    114.30 o 
   3  11   0     1170.02     1449.24    196.13 o 
   4  11   0      330.98      373.45    120.17 o 
   5  11   0      607.14      577.23    325.71 o 
   6  11   0     1147.39      864.21    202.23 o 
   7  11   0      477.95      375.29    173.88 o 
  -7  12   0        1.75        8.52    149.05 o 
  -6  12   0      497.95      797.86    441.63 o 
  -5  12   0      145.60      259.95    179.51 o 
  -4  12   0      147.72      196.72    129.81 o 
  -3  12   0     2902.41     3354.31    524.46 o 
  -2  12   0       30.71       57.26    108.94 o 
  -1  12   0      590.78      647.98    135.90 o 
   0  12   0        1.41       34.25     73.10 o 
   1  12   0      504.56      364.87    134.40 o 
   2  12   0      850.70     1089.35    164.25 o 
   3  12   0      260.71      302.10     93.92 o 
   4  12   0        1.50       12.01     73.21 o 
   5  12   0      417.41      556.83    180.45 o 
   6  12   0      216.02      208.12    160.12 o 
  -6  13   0       70.04      105.99    157.72 o 
  -5  13   0       18.28       37.95    146.23 o 
  -4  13   0     1159.42     1499.17    279.70 o 
  -3  13   0     1518.48     1671.73    458.49 o 
  -2  13   0       37.86      133.20    123.59 o 
  -1  13   0     2090.22     2096.48    360.21 o 
   0  13   0        1.09       21.47     89.97 o 
   1  13   0     1504.67     1318.54    179.04 o 
   2  13   0        3.62       18.31     81.81 o 
   3  13   0      166.19      335.57    100.61 o 
   4  13   0       15.67       50.58     90.74 o 
   5  13   0       84.96      195.20    122.14 o 
   6  13   0      120.82      156.10    142.99 o 
  -5  14   0      714.19      617.40    234.88 o 
  -4  14   0      264.43      137.95    163.86 o 
  -3  14   0        9.69       19.43    122.06 o 
  -2  14   0     1027.44      875.83    222.13 o 
  -1  14   0     1497.44     1776.91    512.36 o 
   0  14   0       14.87      136.79     87.34 o 
   1  14   0     1434.24     1902.58    563.83 o 
   2  14   0       48.74       45.94     78.09 o 
   3  14   0      799.99      712.23    188.76 o 
   4  14   0        0.79       69.73     91.12 o 
   5  14   0       13.57        9.07    126.13 o 
  -4  15   0      389.02       69.51    151.79 o 
  -3  15   0      319.31       96.34    132.76 o 
  -2  15   0      223.08      414.97    196.48 o 
  -1  15   0      379.68      399.90    281.30 o 
   0  15   0      161.22      115.74    120.11 o 
   1  15   0     1027.31     1055.15    195.28 o 
   2  15   0        0.59        1.29    103.41 o 
   3  15   0      660.64      543.22    163.94 o 
   4  15   0      139.70      157.82    119.07 o 
  -2  16   0      129.41      143.38    172.50 o 
  -1  16   0        7.87       44.50    167.65 o 
   0  16   0      676.69      547.15    219.70 o 
   1  16   0      326.97      505.95    150.31 o 
   2  16   0      336.72      388.21    160.05 o 
  -2 -16   1      162.98      225.50    150.55 o 
  -1 -16   1     1894.45     1889.36    262.88 o 
   0 -16   1       69.23        3.29    153.02 o 
   1 -16   1       84.06       83.31    164.54 o 
   2 -16   1      133.08      160.31    181.74 o 
  -4 -15   1      733.38      760.47    206.15 o 
  -3 -15   1      240.90      181.64    129.14 o 
  -2 -15   1      551.34      650.22    271.60 o 
  -1 -15   1     1374.94     1241.10    329.78 o 
   0 -15   1      104.57      158.56    129.34 o 
   1 -15   1     1227.23     1164.68    236.86 o 
   2 -15   1       79.49       53.09    157.10 o 
   3 -15   1       33.29       83.65    169.19 o 
   4 -15   1      795.29     1021.70    279.77 o 
  -5 -14   1      755.52      631.54    182.14 o 
  -4 -14   1      798.42      733.62    168.38 o 
  -3 -14   1       15.21       75.13     97.68 o 
  -2 -14   1      713.54      773.95    143.03 o 
  -1 -14   1      259.49      144.40    101.96 o 
   0 -14   1      926.83     1065.47    233.26 o 
   1 -14   1      756.41      716.35    217.04 o 
   2 -14   1        0.15       67.78    129.07 o 
   3 -14   1      891.89      964.08    235.51 o 
   4 -14   1      164.03      199.97    170.91 o 
   5 -14   1       69.28       68.51    131.80 o 
  -6 -13   1      414.63      580.03    204.80 o 
  -5 -13   1      267.44      293.65    358.49 o 
  -4 -13   1      125.78       34.43     77.70 o 
  -3 -13   1      238.63      155.32     94.89 o 
  -2 -13   1     2063.52     2048.31    292.46 o 
  -1 -13   1      607.44      504.79    153.26 o 
   0 -13   1      273.53      288.55    142.92 o 
   1 -13   1      182.20      137.70    136.37 o 
   2 -13   1      682.30      511.25    180.90 o 
   3 -13   1     1619.60     1452.19    340.46 o 
   4 -13   1        0.01       97.81    136.41 o 
   5 -13   1       71.01      109.27    118.16 o 
   6 -13   1      166.56      249.31    255.15 o 
  -7 -12   1       11.10       16.22    145.85 o 
  -6 -12   1     1174.71     1033.10    230.23 o 
  -5 -12   1       45.17       78.08    110.32 o 
  -4 -12   1      454.29      504.88    203.79 o 
  -3 -12   1      692.06      492.38     99.92 o 
  -2 -12   1        0.18        6.31     58.39 o 
  -1 -12   1       38.15        7.87     60.05 o 
   0 -12   1     1747.25     1835.48    248.41 o 
   1 -12   1      100.58       91.89     82.89 o 
   2 -12   1      997.37     1304.85    220.26 o 
   3 -12   1      559.34      638.19    196.93 o 
   4 -12   1      960.10     1141.36    255.30 o 
   5 -12   1     1497.38     1378.93    290.73 o 
   6 -12   1       83.54       65.52    146.29 o 
   7 -12   1      194.62      270.63    187.71 o 
  -7 -11   1       55.12       79.63    147.93 o 
  -6 -11   1     1788.48     1912.14    275.84 o 
  -5 -11   1       34.43       47.83    121.02 o 
  -4 -11   1     1028.12     1033.43    252.33 o 
  -3 -11   1      551.25      600.06    113.37 o 
  -2 -11   1      268.67      240.67     69.07 o 
  -1 -11   1      934.03      931.96    122.17 o 
   0 -11   1        0.68        5.79     62.30 o 
   1 -11   1      129.26      186.18     73.75 o 
   2 -11   1     1774.71     1911.34    258.92 o 
   3 -11   1       96.77       96.91    108.14 o 
   4 -11   1      669.83      693.91    136.06 o 
   5 -11   1      557.31      347.55    322.36 o 
   6 -11   1      376.54      448.78    188.48 o 
   7 -11   1      430.61      519.86    203.75 o 
  -8 -10   1      191.92      256.33    167.82 o 
  -7 -10   1       91.13      112.18    143.27 o 
  -6 -10   1      545.24      682.41    169.31 o 
  -5 -10   1       80.94      132.45    104.91 o 
  -4 -10   1     2128.75     2220.82    212.69 o 
  -3 -10   1      105.67      193.61     75.55 o 
  -2 -10   1      975.52     1280.53    179.35 o 
  -1 -10   1       76.22       44.86     51.44 o 
   0 -10   1      915.15      945.59    113.09 o 
   1 -10   1      729.26      687.10    105.65 o 
   2 -10   1      452.12      451.98    139.70 o 
   3 -10   1       66.40       15.20     70.35 o 
   4 -10   1     1044.35      936.36    261.56 o 
   5 -10   1        5.62       28.15     62.02 o 
   6 -10   1      699.25      553.99    105.29 o 
   7 -10   1      742.23      688.35    177.73 o 
   8 -10   1       15.85       62.48     99.55 o 
  -8  -9   1        5.65        3.41    134.84 o 
  -7  -9   1      602.73      422.15    151.83 o 
  -6  -9   1      559.28      540.25    291.34 o 
  -5  -9   1       54.16       34.27     64.63 o 
  -4  -9   1     1040.13     1180.49    145.41 o 
  -3  -9   1      659.15      605.09     84.09 o 
  -2  -9   1     2152.22     2375.44    167.34 o 
  -1  -9   1      419.38      250.24     94.60 o 
   0  -9   1     3751.69     3993.83    352.42 o 
   1  -9   1     1580.04     1615.45    157.64 o 
   2  -9   1      132.81      154.13     95.28 o 
   3  -9   1      398.44      441.75     89.75 o 
   4  -9   1     2437.77     2617.58    250.44 o 
   5  -9   1      196.77       64.27     55.06 o 
   6  -9   1      514.59      655.78    110.22 o 
   7  -9   1      149.32       96.31     81.33 o 
   8  -9   1      527.36      560.80    140.35 o 
  -9  -8   1       21.39       19.28    138.54 o 
  -8  -8   1      537.85      877.93    199.50 o 
  -7  -8   1       54.95        8.70    105.30 o 
  -6  -8   1      534.60      569.81    179.89 o 
  -5  -8   1       93.52       69.63     64.51 o 
  -4  -8   1     1231.49     1334.81    179.49 o 
  -3  -8   1      322.03      139.22     95.68 o 
  -2  -8   1      703.35      781.76    146.44 o 
  -1  -8   1     1600.88     1584.26    135.35 o 
   0  -8   1     2693.86     2860.30    198.66 o 
   1  -8   1      239.15      369.86     83.97 o 
   2  -8   1      757.77      856.30    153.25 o 
   3  -8   1     1758.34     1826.41    282.47 o 
   4  -8   1      546.37      679.58    129.58 o 
   5  -8   1       53.35       80.71     42.15 o 
   6  -8   1      627.23      853.25    152.80 o 
   7  -8   1      295.92      234.69     99.71 o 
   8  -8   1      265.96      312.14    101.63 o 
   9  -8   1       66.54      121.51    164.03 o 
  -9  -7   1      137.93        3.76    132.59 o 
  -8  -7   1     1213.40     1033.07    214.72 o 
  -7  -7   1      112.77       60.31     92.23 o 
  -6  -7   1      390.17      490.73    140.88 o 
  -5  -7   1      117.56       78.14     60.33 o 
  -4  -7   1      691.66      668.58    150.02 o 
  -3  -7   1      997.34      891.44    106.89 o 
  -2  -7   1     2141.47     2264.29    185.00 o 
  -1  -7   1     1513.51     1737.43    170.46 o 
   0  -7   1     5412.42     5758.93    388.62 o 
   1  -7   1      801.45      889.73     71.01 o 
   2  -7   1     6507.68     6692.45    317.20 o 
   3  -7   1      280.30      379.41     86.69 o 
   4  -7   1      666.38      719.93    147.27 o 
   5  -7   1      491.05      545.90    112.16 o 
   6  -7   1     1926.26     2485.44    164.86 o 
   7  -7   1      108.97       64.95     65.28 o 
   8  -7   1      591.89      756.59    140.23 o 
   9  -7   1       27.73       22.67     88.89 o 
  -9  -6   1      748.06      499.96    317.02 o 
  -8  -6   1     1374.21     1194.69    274.25 o 
  -7  -6   1        0.58        2.59    106.65 o 
  -6  -6   1      336.54      403.80     85.23 o 
  -5  -6   1      209.34      197.85     37.53 o 
  -4  -6   1      937.58     1045.94    124.16 o 
  -3  -6   1     3521.55     3845.97    212.10 o 
  -2  -6   1     7097.25     7412.19    273.24 o 
  -1  -6   1     3405.37     3742.33    480.72 o 
   0  -6   1     1922.22     1927.96    111.40 o 
   1  -6   1      416.19      421.41     84.75 o 
   2  -6   1    10979.77    10821.57    309.22 o 
   3  -6   1       24.34       35.85     29.26 o 
   4  -6   1     1282.62     1370.01    142.21 o 
   5  -6   1      146.93      134.13     80.33 o 
   6  -6   1       10.09       61.01     79.49 o 
   7  -6   1      173.95      178.06     67.55 o 
   8  -6   1      493.37      571.74    119.42 o 
   9  -6   1      162.51      249.09    147.26 o 
  -9  -5   1     1082.89     1343.85    457.43 o 
  -8  -5   1      151.21       90.12     81.32 o 
  -7  -5   1      128.77       81.15    113.46 o 
  -6  -5   1     1215.50     1296.82    133.67 o 
  -5  -5   1      214.08      247.10     91.45 o 
  -4  -5   1     3586.11     3685.01    212.20 o 
  -3  -5   1       84.20       68.34     32.60 o 
  -2  -5   1      769.95     1140.15    107.43 o 
  -1  -5   1     2273.54     2011.74    173.71 o 
   0  -5   1       32.91       27.56     28.21 o 
   1  -5   1     2162.95     2123.52    125.67 o 
   2  -5   1     5858.84     5867.98    321.73 o 
   3  -5   1       72.60      126.26     52.27 o 
   4  -5   1     5349.11     5074.66    244.56 o 
   5  -5   1      568.01      572.73     88.17 o 
   6  -5   1      204.41      243.23    103.89 o 
   7  -5   1      572.29      522.35    104.42 o 
   8  -5   1       96.29       65.14     73.39 o 
   9  -5   1       23.48        1.18     85.24 o 
  10  -5   1      552.16      797.26    258.09 o 
 -10  -4   1       92.96        0.47    111.19 o 
  -9  -4   1      187.80      227.26    110.01 o 
  -8  -4   1        5.92       13.50     59.50 o 
  -7  -4   1     3765.83     4108.52    271.91 o 
  -6  -4   1      128.21       87.54     49.92 o 
  -5  -4   1     2355.68     2220.61    167.30 o 
  -4  -4   1     3342.94     3084.91    162.25 o 
  -3  -4   1      160.01      152.66     49.51 o 
  -2  -4   1     2899.89     3442.26    290.06 o 
  -1  -4   1      519.78      664.20     65.94 o 
   0  -4   1     3256.85     3130.30    277.57 o 
   1  -4   1    10128.28    10101.41    262.85 o 
   2  -4   1      100.96       42.13     17.02 o 
   3  -4   1      751.29      742.54    103.42 o 
   4  -4   1     3892.58     3900.14    200.17 o 
   5  -4   1     2392.40     2336.42    192.80 o 
   6  -4   1     1912.38     1783.10    132.98 o 
   7  -4   1      216.59      355.12    107.61 o 
   8  -4   1      318.75      254.31     83.63 o 
   9  -4   1        2.15       89.31    111.07 o 
  10  -4   1       25.83       23.96    103.80 o 
 -10  -3   1      280.67      242.37    143.38 o 
  -9  -3   1      149.01       39.93     95.46 o 
  -8  -3   1        3.94        0.76     73.38 o 
  -7  -3   1        2.42        1.93     48.82 o 
  -6  -3   1       45.22       33.34     32.63 o 
  -5  -3   1     3560.50     3928.43    222.50 o 
  -4  -3   1     3443.20     3628.94    142.46 o 
  -3  -3   1     3145.72     3769.75    205.75 o 
  -2  -3   1     3451.36     3130.82     67.27 o 
  -1  -3   1     1940.03     1774.83    239.73 o 
   0  -3   1     2704.94     2458.57    159.80 o 
   1  -3   1       88.80      129.39     81.42 o 
   2  -3   1     1467.21     1468.52     74.70 o 
   3  -3   1     2657.86     2314.93    101.32 o 
   4  -3   1     2075.94     2464.61    187.09 o 
   5  -3   1     3237.01     3324.19    227.11 o 
   6  -3   1     2606.08     2979.67    313.70 o 
   7  -3   1        4.07       16.87     74.75 o 
   8  -3   1      796.08      700.22    116.13 o 
   9  -3   1      239.14      216.86    117.98 o 
  10  -3   1      237.45      201.22    122.56 o 
 -10  -2   1      462.09      908.27    178.46 o 
  -9  -2   1      367.28      272.98    119.52 o 
  -8  -2   1     2161.54     2237.75    261.63 o 
  -7  -2   1     2163.42     2006.56    193.20 o 
  -6  -2   1      211.55      235.32     60.98 o 
  -5  -2   1      232.14      213.61     77.86 o 
  -4  -2   1       33.13       53.54     22.92 o 
  -3  -2   1    16233.33    17328.31    704.83 o 
  -2  -2   1     2517.84     2447.20     89.10 o 
  -1  -2   1     1313.28     1562.86     97.84 o 
   0  -2   1    49086.34    51112.65   1154.72 o 
   1  -2   1       19.11        8.91     39.55 o 
   2  -2   1     3058.33     2832.74    124.45 o 
   3  -2   1      346.85      284.06     35.33 o 
   4  -2   1       50.59       86.01     24.46 o 
   5  -2   1     2522.14     2430.92    119.96 o 
   6  -2   1     1935.65     2048.16    188.84 o 
   7  -2   1      466.50      404.26     99.21 o 
   8  -2   1      678.15      617.99    120.89 o 
   9  -2   1       84.51       85.46     88.53 o 
  10  -2   1      650.48      526.82    139.31 o 
 -10  -1   1       72.84       71.02    115.11 o 
  -9  -1   1     1030.75     1325.92    512.42 o 
  -8  -1   1     5702.40     5926.99   1371.23 o 
  -7  -1   1       43.34       37.46     59.73 o 
  -6  -1   1     1449.26     1322.52    129.56 o 
  -5  -1   1      489.11      433.53     49.62 o 
  -4  -1   1      874.65      900.67     96.23 o 
  -3  -1   1      737.72      688.67     31.90 o 
  -2  -1   1     5209.65     5331.40    283.81 o 
  -1  -1   1      230.44      351.23    120.45 o 
   1  -1   1     2086.54     2238.86    129.86 o 
   2  -1   1     3865.50     3469.82     84.83 o 
   3  -1   1     1551.06     1536.92     49.62 o 
   4  -1   1     1082.95     1103.37     65.22 o 
   5  -1   1     1044.85     1073.16     76.81 o 
   6  -1   1      388.21      448.79     87.27 o 
   7  -1   1     1285.51     1061.96    209.24 o 
   8  -1   1      191.49      231.68    117.16 o 
   9  -1   1       60.27      105.77    103.41 o 
  10  -1   1     1103.33     1548.37    645.72 o 
 -10   0   1       34.96       74.55    124.12 o 
  -9   0   1     3114.97     3628.11    363.94 o 
  -8   0   1       95.02      114.71    102.12 o 
  -7   0   1     1623.53     1712.75    244.69 o 
  -6   0   1     1504.24     1533.74     94.86 o 
  -5   0   1      196.55      103.36     34.96 o 
  -4   0   1     3948.65     3683.28    161.96 o 
  -3   0   1      164.02      273.25     77.21 o 
  -2   0   1     2859.91     2452.54     93.51 o 
  -1   0   1    33721.71    35180.66    696.11 o 
   1   0   1      854.07     1083.82     26.11 o 
   2   0   1    23432.06    22926.02    421.78 o 
   3   0   1       31.37       24.98     17.09 o 
   4   0   1     9402.61     9562.04    285.21 o 
   5   0   1       38.29       29.95     43.98 o 
   6   0   1      193.00      177.25     51.31 o 
   7   0   1      363.01      299.34    161.81 o 
   8   0   1     3203.38     3499.77    289.11 o 
   9   0   1     1141.40     1189.48    166.41 o 
  10   0   1      706.22      831.14    175.25 o 
 -10   1   1      333.26      514.61    144.90 o 
  -9   1   1     1630.88     1676.08    321.36 o 
  -8   1   1       37.36       46.33     72.88 o 
  -7   1   1     2953.57     3546.78    435.93 o 
  -6   1   1      775.23      870.90     77.81 o 
  -5   1   1     1493.98     1476.28     89.58 o 
  -4   1   1     1508.18     1681.87     92.52 o 
  -3   1   1      260.33      215.72     47.29 o 
  -2   1   1      796.68      837.61     41.54 o 
  -1   1   1    65593.62    67445.45   1281.11 o 
   0   1   1     3984.99     4060.96    150.58 o 
   1   1   1    34139.23    35267.05    474.21 o 
   2   1   1     8880.55     9231.92    401.50 o 
   3   1   1     7055.87     7024.25    184.32 o 
   4   1   1    10790.78    11585.03    391.15 o 
   5   1   1      222.95      170.96     68.70 o 
   6   1   1      523.57      667.56     71.15 o 
   7   1   1        0.84       34.09     55.06 o 
   8   1   1        0.23        1.06     66.84 o 
   9   1   1      290.06      390.40    135.39 o 
  10   1   1      498.23      577.52    174.21 o 
 -10   2   1      357.56      354.41    156.99 o 
  -9   2   1      103.24      143.24     92.92 o 
  -8   2   1      720.90      752.22    218.84 o 
  -7   2   1     1304.90     1513.88    154.06 o 
  -6   2   1      247.44      316.28     65.48 o 
  -5   2   1     4940.13     4700.26    201.22 o 
  -4   2   1      916.04      973.02     92.91 o 
  -3   2   1      524.82      443.57     31.99 o 
  -2   2   1     1774.49     1764.55    104.35 o 
  -1   2   1     1182.27      925.09     24.12 o 
   0   2   1    17591.99    17770.89    441.82 o 
   1   2   1    14507.48    13655.86    337.69 o 
   2   2   1     1855.43     1309.79     94.36 o 
   3   2   1    25377.80    25251.59    727.91 o 
   4   2   1    11813.25    11716.74    538.23 o 
   5   2   1       20.28      125.49     33.93 o 
   6   2   1     4856.80     4897.85    232.30 o 
   7   2   1      132.48       68.76     44.95 o 
   8   2   1        8.72       75.65    112.39 o 
   9   2   1      498.23      722.77    197.22 o 
  10   2   1        2.12       24.63    102.00 o 
 -10   3   1      189.60      219.48    127.16 o 
  -9   3   1      207.89      143.30    100.65 o 
  -8   3   1      590.42      485.01    125.55 o 
  -7   3   1     1412.77     1419.17    132.11 o 
  -6   3   1      684.60      592.55     79.63 o 
  -5   3   1     7619.89     7637.01    328.34 o 
  -4   3   1      512.69      565.06     74.68 o 
  -3   3   1     4685.17     4476.81    192.61 o 
  -2   3   1     4729.13     4956.03    252.31 o 
  -1   3   1      982.98     1061.80     75.54 o 
   0   3   1     1000.34     1114.71     71.63 o 
   1   3   1     5149.29     4809.50    314.11 o 
   2   3   1       97.51       90.07     15.27 o 
   3   3   1    10691.13    10444.76    339.52 o 
   4   3   1      748.38      659.31    115.93 o 
   5   3   1     7597.91     7366.00    333.99 o 
   6   3   1     4124.93     4176.49    264.61 o 
   7   3   1     2440.37     2639.03    183.33 o 
   8   3   1     1892.96     1718.08    314.37 o 
   9   3   1      109.71      103.68    112.57 o 
  10   3   1       43.61        7.76    108.86 o 
 -10   4   1       50.99      125.74    130.11 o 
  -9   4   1      276.95      232.02    123.36 o 
  -8   4   1       23.37        5.06     76.97 o 
  -7   4   1      914.92      765.52    112.84 o 
  -6   4   1     1885.58     2215.90    217.65 o 
  -5   4   1     2516.30     2574.82    147.47 o 
  -4   4   1       55.15       36.33     21.11 o 
  -3   4   1     3441.52     3324.15    164.44 o 
  -2   4   1      236.99      253.48     56.41 o 
  -1   4   1    37032.27    35195.64   1034.83 o 
   0   4   1     8184.72     8924.50    474.67 o 
   1   4   1       52.93       97.41    128.75 o 
   2   4   1       37.21       75.25     25.20 o 
   3   4   1     5204.62     5133.37    257.32 o 
   4   4   1       56.48       50.59     39.32 o 
   5   4   1     7375.06     7760.30    320.22 o 
   6   4   1      242.48      166.03     80.80 o 
   7   4   1     9262.42     9370.24    511.32 o 
   8   4   1     2146.37     2114.85    243.02 o 
   9   4   1       60.31      172.25    112.33 o 
  10   4   1        3.20        0.12    104.80 o 
 -10   5   1       98.92       46.88    130.90 o 
  -9   5   1      764.52      683.40    167.95 o 
  -8   5   1      133.21      261.51     94.74 o 
  -7   5   1      338.33      276.79     76.05 o 
  -6   5   1     1823.99     2386.04    282.79 o 
  -5   5   1     2959.15     3035.68    279.48 o 
  -4   5   1      942.66     1069.88    116.50 o 
  -3   5   1     5798.51     5709.53    298.19 o 
  -2   5   1     2454.23     2398.45     85.71 o 
  -1   5   1    20605.20    20598.84    774.95 o 
   0   5   1      613.78      525.73     96.17 o 
   1   5   1     3901.72     3862.11    250.44 o 
   2   5   1     2915.48     2555.40    149.94 o 
   3   5   1      447.45      470.88    103.18 o 
   4   5   1        7.45       53.11     30.94 o 
   5   5   1     2845.83     2875.62    182.56 o 
   6   5   1     1232.90     1338.37    136.69 o 
   7   5   1     3141.95     3522.02    233.15 o 
   8   5   1     1555.18     1471.09    196.90 o 
   9   5   1      683.45      353.68    293.75 o 
  -9   6   1      113.52      292.71    210.44 o 
  -8   6   1      130.96      151.83     99.04 o 
  -7   6   1     1637.29     1817.74    190.99 o 
  -6   6   1      685.01      693.17    183.68 o 
  -5   6   1        1.14       10.94     45.61 o 
  -4   6   1     1688.09     1652.67    163.88 o 
  -3   6   1      183.19      150.04     38.95 o 
  -2   6   1      701.27      805.34     83.28 o 
  -1   6   1     3349.86     3598.57    133.08 o 
   0   6   1       61.80       75.42     62.91 o 
   1   6   1     2206.90     2155.34    140.82 o 
   2   6   1     1081.09     1190.72     68.62 o 
   3   6   1     2408.21     2563.74    137.36 o 
   4   6   1      333.39      214.22     51.90 o 
   5   6   1      318.07      304.12     61.52 o 
   6   6   1        2.29       31.70     39.94 o 
   7   6   1     1506.72     1923.67    495.73 o 
   8   6   1      263.40      228.01    179.80 o 
   9   6   1      926.72      493.97    339.93 o 
  -9   7   1      485.48      712.04    231.12 o 
  -8   7   1       24.10       98.38    117.85 o 
  -7   7   1      288.26      421.64    109.27 o 
  -6   7   1      501.49      607.86    128.96 o 
  -5   7   1     1432.67     1763.22    342.56 o 
  -4   7   1      426.85      518.34    111.60 o 
  -3   7   1     1048.15     1255.93    124.61 o 
  -2   7   1     9094.05     9727.28    366.04 o 
  -1   7   1      493.51      336.19     62.19 o 
   0   7   1     2487.96     2546.72    195.15 o 
   1   7   1     3847.28     3425.67    285.72 o 
   2   7   1     1348.98     1912.27    263.81 o 
   3   7   1     2892.89     3209.39    252.93 o 
   4   7   1     1315.51     1197.93    172.24 o 
   5   7   1       73.69      138.61     88.69 o 
   6   7   1      837.98      707.63    247.06 o 
   7   7   1     1127.21      965.89    246.81 o 
   8   7   1      134.30      113.14    138.40 o 
   9   7   1      525.76      195.17    242.64 o 
  -9   8   1     1175.35     1460.85    419.54 o 
  -8   8   1      585.32      850.83    165.30 o 
  -7   8   1      537.27      656.27    130.74 o 
  -6   8   1       48.57       43.10     53.94 o 
  -5   8   1      119.07      111.31     67.00 o 
  -4   8   1        2.77        9.14     42.34 o 
  -3   8   1      870.40      764.22     97.42 o 
  -2   8   1      673.25      800.11     93.74 o 
  -1   8   1     2367.00     2649.42    153.87 o 
   0   8   1     2806.20     2915.28    221.67 o 
   1   8   1     5282.35     4706.61    231.81 o 
   2   8   1     3148.63     3585.47    225.33 o 
   3   8   1     3001.10     2677.00    177.27 o 
   4   8   1     1865.78     2281.79    199.85 o 
   5   8   1     1133.86     1073.22    167.38 o 
   6   8   1      117.38       87.93     93.71 o 
   7   8   1       75.48       59.83     97.70 o 
   8   8   1      208.98      139.72    140.00 o 
  -8   9   1      679.87      867.79    234.01 o 
  -7   9   1      489.19      547.68    105.84 o 
  -6   9   1       92.13      153.04     89.57 o 
  -5   9   1       83.11      114.79     60.01 o 
  -4   9   1      267.26      231.80     56.48 o 
  -3   9   1      684.50      701.17    136.75 o 
  -2   9   1       33.34       56.97     85.35 o 
  -1   9   1      285.25      142.39     75.93 o 
   0   9   1     1088.28     1025.23    148.21 o 
   1   9   1      122.44      108.40     75.68 o 
   2   9   1     6934.94     7579.28    564.71 o 
   3   9   1     2577.86     2696.87    490.80 o 
   4   9   1      214.42      238.39     69.42 o 
   5   9   1      503.55      773.87    135.97 o 
   6   9   1      442.68      740.44    314.61 o 
   7   9   1     1048.98     1233.96    318.02 o 
   8   9   1      131.73      126.82    132.95 o 
  -8  10   1       38.50      118.99    114.46 o 
  -7  10   1        8.18       29.99     87.67 o 
  -6  10   1      511.61      324.20    218.21 o 
  -5  10   1     1118.61     1032.33    230.01 o 
  -4  10   1       60.26      121.07     98.98 o 
  -3  10   1      416.84      786.86    189.62 o 
  -2  10   1      222.49      298.82    119.04 o 
  -1  10   1     1793.44     2001.35    212.71 o 
   0  10   1        4.36        8.84     63.04 o 
   1  10   1       27.57        5.79     62.97 o 
   2  10   1     1087.82      897.37     97.46 o 
   3  10   1     1192.15     1222.77    157.43 o 
   4  10   1      312.13      190.77     98.59 o 
   5  10   1      319.79      251.04     91.89 o 
   6  10   1      385.12      427.43    135.52 o 
   7  10   1      653.91      574.64    165.69 o 
   8  10   1      189.03      149.30    155.46 o 
  -7  11   1      199.98      244.48    182.84 o 
  -6  11   1      294.06      402.07    331.59 o 
  -5  11   1       63.54       48.90    105.94 o 
  -4  11   1     1041.56     1078.03    256.86 o 
  -3  11   1      162.63      110.81     88.91 o 
  -2  11   1      609.19      612.96    310.26 o 
  -1  11   1      118.49      110.11     80.79 o 
   0  11   1      175.07      220.58     88.38 o 
   1  11   1     3001.64     2937.46    335.91 o 
   2  11   1       72.83       42.70     59.19 o 
   3  11   1      215.34      172.09     99.01 o 
   4  11   1      325.63      234.20     82.95 o 
   5  11   1      141.71       43.94     92.88 o 
   6  11   1      361.53      485.63    157.64 o 
   7  11   1      638.89      760.35    195.84 o 
  -7  12   1      160.68      130.40    158.94 o 
  -6  12   1      302.64      520.97    184.22 o 
  -5  12   1      353.05      347.98    142.61 o 
  -4  12   1      742.55      844.28    190.88 o 
  -3  12   1      195.32      184.32    125.83 o 
  -2  12   1      949.30      750.75    190.95 o 
  -1  12   1      820.20      769.81    127.01 o 
   0  12   1      785.55     1053.42    147.34 o 
   1  12   1      633.90      532.27    149.22 o 
   2  12   1        2.23       45.49     75.03 o 
   3  12   1      670.58      755.47    157.48 o 
   4  12   1      314.54      332.13     94.70 o 
   5  12   1      366.65      157.88    108.33 o 
   6  12   1      587.50      576.09    189.37 o 
  -6  13   1        8.69       69.80    160.77 o 
  -5  13   1       89.05      108.00    137.81 o 
  -4  13   1      371.66      335.14    164.34 o 
  -3  13   1        9.02       57.95    102.01 o 
  -2  13   1     1127.27     1159.75    318.60 o 
  -1  13   1      935.98      610.99    202.75 o 
   0  13   1       32.68       79.26    104.12 o 
   1  13   1      176.04      285.27    120.22 o 
   2  13   1      768.88      683.49    115.88 o 
   3  13   1      839.05      709.45    129.59 o 
   4  13   1       14.50       79.16     95.85 o 
   5  13   1      202.16      128.96    140.88 o 
   6  13   1      328.06      286.93    167.16 o 
  -5  14   1      285.39      191.61    175.18 o 
  -4  14   1      122.60        3.64    123.91 o 
  -3  14   1      270.20      365.89    272.66 o 
  -2  14   1      353.25      222.28    148.54 o 
  -1  14   1       46.05       13.38    126.02 o 
   0  14   1     1864.30     2198.58    238.53 o 
   1  14   1      679.47      612.74    163.79 o 
   2  14   1      246.56      334.25    185.40 o 
   3  14   1      154.98      275.65    160.46 o 
   4  14   1      524.52      662.97    164.60 o 
   5  14   1      876.19      715.08    371.18 o 
  -4  15   1       97.80       75.12    142.74 o 
  -3  15   1      344.57      650.83    228.18 o 
  -2  15   1      128.90       27.74    147.02 o 
  -1  15   1      149.71      215.26    178.28 o 
   0  15   1      208.19      176.35    119.35 o 
   1  15   1       52.79       23.39    107.65 o 
   2  15   1      890.16      991.85    185.29 o 
   3  15   1      347.91      232.31    138.13 o 
   4  15   1        1.34       59.73    163.04 o 
  -2  16   1       53.19        6.46    167.74 o 
  -1  16   1        1.15       27.89    164.55 o 
   0  16   1       70.44       17.49    168.69 o 
   1  16   1      381.30      326.94    201.22 o 
   2  16   1      844.99      688.95    178.36 o 
  -2 -16   2      884.87      883.31    282.89 o 
  -1 -16   2       81.02      118.83    125.34 o 
   0 -16   2     1446.71     1347.74    293.00 o 
   1 -16   2       31.59        1.18    161.10 o 
   2 -16   2      147.75      244.10    165.78 o 
  -4 -15   2       40.52      165.63    132.90 o 
  -3 -15   2      138.38      192.73    134.08 o 
  -2 -15   2     1112.44     1169.23    272.36 o 
  -1 -15   2       50.43       58.20    100.13 o 
   0 -15   2      944.78      767.95    230.11 o 
   1 -15   2      114.63       86.99    130.37 o 
   2 -15   2      387.97      628.58    232.79 o 
   3 -15   2      675.36      594.43    239.59 o 
   4 -15   2        0.32        0.47    144.94 o 
  -5 -14   2      686.02      547.94    185.41 o 
  -4 -14   2        1.30       25.82    116.25 o 
  -3 -14   2     1062.67      977.10    173.58 o 
  -2 -14   2      472.00      330.00    221.68 o 
  -1 -14   2      439.14      618.65    123.89 o 
   0 -14   2     1321.43     1014.67    381.17 o 
   1 -14   2        2.31        5.06    122.98 o 
   2 -14   2      797.87     1053.70    247.24 o 
   3 -14   2      801.31      952.38    233.65 o 
   4 -14   2       21.78      137.86    153.32 o 
   5 -14   2      387.02      435.77    278.42 o 
  -6 -13   2      840.50      469.45    191.94 o 
  -5 -13   2        5.40       15.98    107.39 o 
  -4 -13   2      993.23      965.60    175.22 o 
  -3 -13   2      388.69      338.10    127.66 o 
  -2 -13   2      280.45      133.31     89.57 o 
  -1 -13   2     1435.62     1495.61    211.28 o 
   0 -13   2      554.87      602.86    199.28 o 
   1 -13   2      373.53      288.61    141.34 o 
   2 -13   2     1212.35     1540.58    295.54 o 
   3 -13   2        7.56       26.73    120.12 o 
   4 -13   2     1194.29     1493.57    296.92 o 
   5 -13   2       87.38       45.64    134.81 o 
   6 -13   2       18.09       68.77    155.50 o 
  -7 -12   2      475.06      736.57    226.87 o 
  -6 -12   2      812.43     1113.45    246.24 o 
  -5 -12   2     1485.90     1242.55    249.21 o 
  -4 -12   2     1251.53     1456.15    260.86 o 
  -3 -12   2       60.89       72.43     77.65 o 
  -2 -12   2      467.46      744.71    201.12 o 
  -1 -12   2      400.56      473.01    190.64 o 
   0 -12   2      207.60      188.75     77.86 o 
   1 -12   2      439.71      332.56    104.14 o 
   2 -12   2     2623.62     2992.14    338.72 o 
   3 -12   2      584.03      494.18    256.62 o 
   4 -12   2     1560.90     1669.12    310.45 o 
   5 -12   2       34.14       20.66    133.15 o 
   6 -12   2     1104.69     1184.63    267.02 o 
   7 -12   2      152.22      176.37    149.24 o 
  -7 -11   2      379.71      553.70    196.71 o 
  -6 -11   2      112.93      139.12    126.54 o 
  -5 -11   2      318.94      339.12    140.22 o 
  -4 -11   2     1175.04      987.69    406.21 o 
  -3 -11   2      373.35      169.77     93.36 o 
  -2 -11   2     1650.26     1902.23    182.94 o 
  -1 -11   2      589.69      573.56    106.02 o 
   0 -11   2      722.57      785.16    131.38 o 
   1 -11   2     1708.32     1772.41    222.03 o 
   2 -11   2     1199.32     1432.15    223.33 o 
   3 -11   2      569.48      696.36    180.84 o 
   4 -11   2     2081.19     2113.66    306.27 o 
   5 -11   2      243.46      327.12    172.17 o 
   6 -11   2     1742.60     1876.67    328.45 o 
   7 -11   2      108.24       13.16    137.90 o 
  -8 -10   2      543.34      450.74    178.12 o 
  -7 -10   2      535.65      461.93    211.09 o 
  -6 -10   2      119.76      146.15    105.22 o 
  -5 -10   2      163.55       53.09    101.27 o 
  -4 -10   2      182.41      159.18     96.75 o 
  -3 -10   2      967.39     1083.20    195.33 o 
  -2 -10   2     1414.91     1590.97    192.99 o 
  -1 -10   2      204.77      168.89     87.46 o 
   0 -10   2      898.96      923.16    132.54 o 
   1 -10   2      457.57      445.16     74.65 o 
   2 -10   2      721.21      811.84    192.36 o 
   3 -10   2     3223.07     3433.88    368.98 o 
   4 -10   2     1166.37     1554.96    169.07 o 
   5 -10   2      199.86      122.55     54.36 o 
   6 -10   2      118.83       47.78     70.17 o 
   7 -10   2      204.02      130.79     85.11 o 
   8 -10   2     1027.09     1343.64    186.57 o 
  -8  -9   2      124.48      240.11    185.61 o 
  -7  -9   2      157.81      255.78    146.94 o 
  -6  -9   2      112.61       16.55     99.04 o 
  -5  -9   2       63.83      104.11    124.20 o 
  -4  -9   2      559.90      540.36    131.16 o 
  -3  -9   2     3041.02     3262.43    304.06 o 
  -2  -9   2      720.97      472.36     82.75 o 
  -1  -9   2     2691.32     3159.00    264.07 o 
   0  -9   2      708.59      619.66    141.43 o 
   1  -9   2       71.84       29.43     54.08 o 
   2  -9   2     1188.71     1325.62    126.02 o 
   3  -9   2      493.72      613.40     97.05 o 
   4  -9   2      425.38      520.37    156.40 o 
   5  -9   2     2042.16     1942.45    227.11 o 
   6  -9   2      932.82      922.38    101.02 o 
   7  -9   2       38.59       62.69     65.05 o 
   8  -9   2      629.37      877.79    161.41 o 
  -9  -8   2      373.86      395.97    179.27 o 
  -8  -8   2      157.62      122.67    133.95 o 
  -7  -8   2      185.21      275.42    155.56 o 
  -6  -8   2      211.76      249.71    131.52 o 
  -5  -8   2       48.19       95.53     80.77 o 
  -4  -8   2      177.21      181.97    100.73 o 
  -3  -8   2       63.24       43.83     52.48 o 
  -2  -8   2     5382.61     5194.01    241.68 o 
  -1  -8   2     6458.92     6081.77    250.81 o 
   0  -8   2     1121.07     1035.07    132.71 o 
   1  -8   2      448.83      389.56     80.61 o 
   2  -8   2     1051.17      977.93     87.49 o 
   3  -8   2       12.90       64.77     56.19 o 
   4  -8   2      651.20      565.01    129.35 o 
   5  -8   2      423.05      355.58     93.71 o 
   6  -8   2     1538.06     1733.35    381.86 o 
   7  -8   2      642.27      743.00    108.42 o 
   8  -8   2      344.81      285.34    100.07 o 
   9  -8   2      450.09      410.39    132.32 o 
  -9  -7   2     1179.60      942.85    461.07 o 
  -8  -7   2      114.36       39.53    129.63 o 
  -7  -7   2     1565.72     1496.18    272.25 o 
  -6  -7   2        7.60        4.58     83.07 o 
  -5  -7   2       37.79       30.20     63.43 o 
  -4  -7   2     2029.46     2196.65    126.81 o 
  -3  -7   2        7.41       22.45     35.99 o 
  -2  -7   2       12.71        9.01     22.24 o 
  -1  -7   2      441.33      362.48    113.69 o 
   0  -7   2      210.43      151.86     22.17 o 
   1  -7   2     5136.98     5159.57    196.07 o 
   2  -7   2     2487.21     2344.54    128.93 o 
   3  -7   2       91.00       67.77     29.83 o 
   4  -7   2     2242.11     2435.83    210.00 o 
   5  -7   2        3.69       19.98     53.78 o 
   6  -7   2      260.80      207.05     88.95 o 
   7  -7   2      450.95      490.73    134.45 o 
   8  -7   2      844.76      855.46    147.40 o 
   9  -7   2       82.56      146.69    121.97 o 
  -9  -6   2      930.50      612.18    384.93 o 
  -8  -6   2       40.13        3.76    150.91 o 
  -7  -6   2     2551.03     2587.07    338.46 o 
  -6  -6   2      141.18      299.47     79.24 o 
  -5  -6   2     1392.46     1738.90    166.53 o 
  -4  -6   2     1511.93     1590.13    106.34 o 
  -3  -6   2     2240.84     2688.17    122.65 o 
  -2  -6   2      236.13      205.45     31.00 o 
  -1  -6   2      145.43      132.84     21.96 o 
   0  -6   2       10.32        3.72     39.18 o 
   1  -6   2     3129.16     2825.96    110.84 o 
   2  -6   2       88.71      184.66     64.88 o 
   3  -6   2     2306.98     2463.22    155.03 o 
   4  -6   2      720.18      793.42    113.00 o 
   5  -6   2       21.71       82.76     47.65 o 
   6  -6   2      391.03      463.19     97.00 o 
   7  -6   2      550.47      588.06    107.62 o 
   8  -6   2       17.42       38.71     57.51 o 
   9  -6   2       55.76        1.88    108.35 o 
  -9  -5   2      395.62      383.23    181.60 o 
  -8  -5   2      582.97      539.82    117.81 o 
  -7  -5   2     1538.18     1939.66    428.16 o 
  -6  -5   2      132.88       88.67     55.11 o 
  -5  -5   2     6034.57     6545.77    208.34 o 
  -4  -5   2        8.99       26.08     29.67 o 
  -3  -5   2     1135.56     1198.01     86.50 o 
  -2  -5   2     4222.30     4317.62     91.11 o 
  -1  -5   2      321.70      293.60     16.53 o 
   0  -5   2     1519.23     1384.66     85.04 o 
   1  -5   2     1653.26     1703.87    139.74 o 
   2  -5   2      608.18      432.60     35.49 o 
   3  -5   2     5821.42     5350.32    344.90 o 
   4  -5   2      457.30      471.53     88.61 o 
   5  -5   2     1944.94     2045.80    167.92 o 
   6  -5   2     1038.78      926.75    158.63 o 
   7  -5   2        2.42       38.23     74.93 o 
   8  -5   2      768.58      643.87    121.74 o 
   9  -5   2      158.80      229.44    108.82 o 
 -10  -4   2        0.42       28.70    121.68 o 
  -9  -4   2        6.23      100.34    107.33 o 
  -8  -4   2     1027.53      822.00    364.71 o 
  -7  -4   2     1512.67     1533.37    170.54 o 
  -6  -4   2      388.52      401.73     86.67 o 
  -5  -4   2     6516.25     6378.61    228.73 o 
  -4  -4   2      425.92      554.25    121.06 o 
  -3  -4   2    15678.09    16674.85    329.20 o 
  -2  -4   2        6.59       19.20     48.69 o 
  -1  -4   2      225.89      422.91    132.15 o 
   0  -4   2     3668.52     3532.48    172.26 o 
   1  -4   2     6780.37     6834.01    278.95 o 
   2  -4   2      815.66      765.39     49.85 o 
   3  -4   2     3977.81     3693.44    260.14 o 
   4  -4   2      359.39      315.05     75.28 o 
   5  -4   2     4272.33     4117.64    489.28 o 
   6  -4   2      336.53      373.51     96.88 o 
   7  -4   2      983.98      935.91    119.20 o 
   8  -4   2      282.99      240.58    107.62 o 
   9  -4   2       68.97       23.90     80.65 o 
  10  -4   2      465.65      413.30    339.58 o 
 -10  -3   2        1.94        7.76    106.92 o 
  -9  -3   2       96.33      243.44    191.29 o 
  -8  -3   2      448.11      438.00    123.17 o 
  -7  -3   2      182.22      194.25     72.59 o 
  -6  -3   2      735.44      802.75    110.42 o 
  -5  -3   2     1241.55     1157.68    116.90 o 
  -4  -3   2     1035.43     1133.81    110.53 o 
  -3  -3   2     7966.98     7335.45    201.98 o 
  -2  -3   2       18.28       23.53     21.43 o 
  -1  -3   2       27.69       16.37     20.63 o 
   0  -3   2      454.93      507.80     55.14 o 
   1  -3   2       86.50       94.11     51.81 o 
   2  -3   2      670.19      575.43     62.52 o 
   3  -3   2     1494.75     1688.65    132.99 o 
   4  -3   2       56.72       56.28     68.20 o 
   5  -3   2     3059.75     2851.87    245.04 o 
   6  -3   2     1041.37     1234.29    145.47 o 
   7  -3   2     4664.06     4271.01    328.47 o 
   8  -3   2       29.26       55.15     87.06 o 
   9  -3   2      232.92      120.44     96.70 o 
  10  -3   2      516.91      520.79    163.21 o 
 -10  -2   2       14.11       13.42     93.02 o 
  -9  -2   2      891.25      767.12    229.60 o 
  -8  -2   2       29.03       28.31     88.54 o 
  -7  -2   2       21.93       20.15     37.38 o 
  -6  -2   2      146.26      146.83     50.67 o 
  -5  -2   2      505.21      428.78    123.68 o 
  -4  -2   2     4668.77     4795.97    155.81 o 
  -3  -2   2     2125.61     1976.36    165.90 o 
  -2  -2   2     1333.75     1039.84     74.85 o 
  -1  -2   2    22385.25    22295.81    601.28 o 
   0  -2   2      158.30      177.47     60.87 o 
   1  -2   2     2700.63     2912.77    152.73 o 
   2  -2   2       45.08      111.74    133.89 o 
   3  -2   2        1.37       14.38     47.27 o 
   4  -2   2     8427.78     8411.30    436.63 o 
   5  -2   2     5205.99     5411.24    205.09 o 
   6  -2   2       39.57       12.16     57.76 o 
   7  -2   2     2520.66     2316.32    221.53 o 
   8  -2   2      354.18      228.67     97.50 o 
   9  -2   2     1024.24     1257.54    209.54 o 
  10  -2   2      591.50      636.70    161.04 o 
 -10  -1   2     1322.96     1391.47    241.38 o 
  -9  -1   2     1426.65     1509.78    211.37 o 
  -8  -1   2     1601.03     1725.09    225.10 o 
  -7  -1   2      139.54       74.76     51.28 o 
  -6  -1   2      362.96      373.58    102.36 o 
  -5  -1   2       60.88       59.06     33.55 o 
  -4  -1   2     4326.15     4240.14    212.93 o 
  -3  -1   2      126.33      131.39     24.58 o 
  -2  -1   2     1165.02     1141.26    128.97 o 
  -1  -1   2      144.01       78.91     73.20 o 
   0  -1   2     2515.15     2660.15     66.50 o 
   1  -1   2    14125.89    13722.56    724.76 o 
   2  -1   2      736.25      677.40     91.28 o 
   3  -1   2      261.19      224.61     26.56 o 
   4  -1   2     1912.46     2202.50    140.70 o 
   5  -1   2      818.91      819.35    108.45 o 
   6  -1   2     2211.10     2482.94    219.13 o 
   7  -1   2      156.57      185.56     90.23 o 
   8  -1   2      294.42      166.20    108.20 o 
   9  -1   2     1918.35     2953.02    377.06 o 
  10  -1   2      287.17      126.51    115.15 o 
 -10   0   2     1397.46     1510.83    248.18 o 
  -9   0   2     2178.39     1804.94    267.53 o 
  -8   0   2     2786.39     2867.25    307.97 o 
  -7   0   2     1406.02     1466.02    169.24 o 
  -6   0   2       41.67       23.45     37.86 o 
  -5   0   2     2819.90     2718.98    137.60 o 
  -4   0   2       96.16      117.18     70.06 o 
  -3   0   2       35.32       47.53     19.58 o 
  -2   0   2     1937.31     2006.21    129.67 o 
  -1   0   2     1199.80     1445.73     39.78 o 
   0   0   2    25671.72    26376.25    236.39 o 
   1   0   2     3028.51     3041.93    218.68 o 
   2   0   2     3478.10     3560.21    170.29 o 
   3   0   2     5345.84     5067.07    240.44 o 
   4   0   2      767.51      801.44     71.20 o 
   5   0   2        7.31       10.18     30.77 o 
   6   0   2     1934.74     2075.61    258.69 o 
   7   0   2      333.82      428.25     91.76 o 
   8   0   2        2.53       13.68    119.28 o 
   9   0   2      867.27      938.15    158.88 o 
  10   0   2       32.78       56.26    104.89 o 
 -10   1   2      821.06      966.37    265.20 o 
  -9   1   2      242.78      249.66    113.08 o 
  -8   1   2     3802.77     4121.79    349.56 o 
  -7   1   2     3664.04     3783.87    324.85 o 
  -6   1   2     1154.99      963.36    113.79 o 
  -5   1   2     4008.87     3715.71    156.60 o 
  -4   1   2       60.81       29.73     18.66 o 
  -3   1   2     1678.29     1513.51    115.70 o 
  -2   1   2     2267.06     2894.44    185.82 o 
  -1   1   2      403.13      371.09     35.09 o 
   0   1   2    10649.20     9419.79     58.02 o 
   1   1   2      656.97      841.21    196.84 o 
   2   1   2    17438.46    17665.59    694.48 o 
   3   1   2    26980.45    25936.17    925.70 o 
   4   1   2      376.15      392.86     78.63 o 
   5   1   2     1270.75     1135.39     86.58 o 
   6   1   2        1.53       13.14     36.59 o 
   7   1   2      148.00      187.61     91.14 o 
   8   1   2       81.72       84.02     76.31 o 
   9   1   2      572.28      740.39    162.89 o 
  10   1   2       46.84      144.29    107.63 o 
 -10   2   2        8.55       20.41    105.07 o 
  -9   2   2      112.51      203.19    113.07 o 
  -8   2   2      454.53      316.03    110.20 o 
  -7   2   2      361.44      318.98    131.05 o 
  -6   2   2     3247.52     3161.55    278.37 o 
  -5   2   2     4279.84     4590.16    212.95 o 
  -4   2   2       72.38       71.36     54.96 o 
  -3   2   2     4628.01     4232.99    238.17 o 
  -2   2   2        9.86        8.66     18.65 o 
  -1   2   2    11054.54    10305.92    283.84 o 
   0   2   2    21727.09    20434.58    392.25 o 
   1   2   2     2401.04     2469.65    311.89 o 
   2   2   2     5940.30     6355.88    205.46 o 
   3   2   2     2851.11     2683.65    100.62 o 
   4   2   2     4607.87     4722.61    237.50 o 
   5   2   2    12689.79    13258.13    492.37 o 
   6   2   2       42.88       40.11     42.63 o 
   7   2   2      175.86       30.88     73.49 o 
   8   2   2      651.38      634.76    116.94 o 
   9   2   2       60.60       64.01     93.54 o 
  10   2   2      198.26      189.87    132.89 o 
 -10   3   2       47.34       58.84    117.40 o 
  -9   3   2     2094.19     2556.62    288.80 o 
  -8   3   2        1.67       15.89     79.60 o 
  -7   3   2      193.43      150.02    100.75 o 
  -6   3   2     2703.87     3139.14    194.17 o 
  -5   3   2     3450.41     3416.58    176.41 o 
  -4   3   2     1637.59     1649.70    115.21 o 
  -3   3   2     3055.21     2984.55    131.83 o 
  -2   3   2      346.08      502.23     86.43 o 
  -1   3   2    99129.80    98659.82   2816.12 o 
   0   3   2     7826.97     7705.52    489.55 o 
   1   3   2     2419.71     2376.05    114.64 o 
   2   3   2      841.79      936.51     98.94 o 
   3   3   2      301.80      311.74     57.26 o 
   4   3   2     6850.78     7332.47    218.56 o 
   5   3   2    10721.62    10602.65    316.80 o 
   6   3   2        8.46        8.79     38.36 o 
   7   3   2     1082.25      844.23    112.13 o 
   8   3   2      762.91      680.99    468.53 o 
   9   3   2       62.01       90.49     95.37 o 
  10   3   2       14.65        8.45     84.71 o 
 -10   4   2     1045.14     1098.82    533.98 o 
  -9   4   2        0.76       19.58    114.84 o 
  -8   4   2      195.68      154.24    123.09 o 
  -7   4   2      373.63      495.74     95.40 o 
  -6   4   2      422.84      325.97     89.84 o 
  -5   4   2        8.18        8.90     38.80 o 
  -4   4   2     3867.45     3626.02    150.86 o 
  -3   4   2     1523.56     1414.41    104.72 o 
  -2   4   2     5868.63     5321.84    221.29 o 
  -1   4   2     2324.82     2650.36     88.04 o 
   0   4   2      768.93     1125.48    127.89 o 
   1   4   2     2934.53     2992.51     84.59 o 
   2   4   2     1216.70     1022.14     45.71 o 
   3   4   2        3.23       16.19     38.38 o 
   4   4   2     2000.46     2209.76    135.14 o 
   5   4   2     1148.03     1109.88     91.98 o 
   6   4   2     1163.93     1031.36     87.59 o 
   7   4   2    11052.86    11608.28    558.20 o 
   8   4   2       44.21       18.03     70.54 o 
   9   4   2      596.49      963.50    352.27 o 
  10   4   2       17.73       37.60    135.48 o 
  -9   5   2       36.62        3.45    109.33 o 
  -8   5   2      554.34      354.55    221.66 o 
  -7   5   2      508.09      685.51    115.78 o 
  -6   5   2        7.75       18.88     58.39 o 
  -5   5   2      531.96      683.73    108.27 o 
  -4   5   2     1120.36     1158.49     80.67 o 
  -3   5   2      137.01      244.49     41.31 o 
  -2   5   2    14608.45    14343.80    377.24 o 
  -1   5   2     7566.04     7670.31    291.14 o 
   0   5   2     4765.90     4836.58    234.77 o 
   1   5   2     2812.20     2835.68    265.77 o 
   2   5   2        0.28        9.75     20.35 o 
   3   5   2     1346.11     1547.19    147.01 o 
   4   5   2     1824.11     1817.85    158.66 o 
   5   5   2       14.28       11.19     33.28 o 
   6   5   2     3492.68     3385.21    199.40 o 
   7   5   2     5824.89     5497.73    652.36 o 
   8   5   2     1001.26      474.74    219.69 o 
  -9   6   2        1.31       23.20    123.72 o 
  -8   6   2     1498.82     1219.88    183.93 o 
  -7   6   2      417.08      646.46    138.68 o 
  -6   6   2       69.84       69.91     68.29 o 
  -5   6   2     1048.52     1277.24    123.36 o 
  -4   6   2      841.80      995.07    120.06 o 
  -3   6   2      101.53       65.83     46.76 o 
  -2   6   2     7982.18     8086.75    263.93 o 
  -1   6   2      130.59      102.99     34.26 o 
   0   6   2     1357.46     1260.52    245.03 o 
   1   6   2     3476.24     3362.03    239.95 o 
   2   6   2     1211.56     1128.83    140.41 o 
   3   6   2     1830.99     1734.88    100.35 o 
   4   6   2      745.90      864.16     90.40 o 
   5   6   2     1850.72     1718.31    239.40 o 
   6   6   2        9.04       93.18     74.38 o 
   7   6   2       28.94       48.78     83.31 o 
   8   6   2     1044.74      866.56    161.57 o 
   9   6   2      877.43      703.59    352.68 o 
  -9   7   2        6.38       22.69    120.20 o 
  -8   7   2     1291.82     1732.24    304.09 o 
  -7   7   2       25.34       13.27     69.61 o 
  -6   7   2     4408.20     4738.35    304.54 o 
  -5   7   2     1145.99     1243.93    306.76 o 
  -4   7   2       27.94       35.51     42.74 o 
  -3   7   2      117.86       89.68     28.06 o 
  -2   7   2     1168.25     1130.39    126.47 o 
  -1   7   2      937.11      901.77     87.46 o 
   0   7   2     2591.29     2333.87    137.38 o 
   1   7   2      846.94      997.54    161.80 o 
   2   7   2     7394.46     7188.90    398.81 o 
   3   7   2     1013.44      890.72    129.53 o 
   4   7   2      405.79      372.62     66.00 o 
   5   7   2       39.42       77.67     64.76 o 
   6   7   2     1379.96     1561.08    276.18 o 
   7   7   2     1220.27      856.38    342.63 o 
   8   7   2      473.26      686.00    196.69 o 
   9   7   2      162.16      272.60    258.74 o 
  -9   8   2      278.98      241.91    191.82 o 
  -8   8   2     2012.17     2333.66    282.00 o 
  -7   8   2      371.88      371.72     94.38 o 
  -6   8   2     2495.94     2853.78    199.55 o 
  -5   8   2      213.61      330.95     97.81 o 
  -4   8   2      605.42      769.64    125.24 o 
  -3   8   2      983.92     1138.67    133.10 o 
  -2   8   2       81.79       48.49     38.58 o 
  -1   8   2        4.37        9.52     33.91 o 
   0   8   2     2947.48     2824.25    189.88 o 
   1   8   2       44.15       96.50     54.29 o 
   2   8   2     4761.51     4663.20    400.09 o 
   3   8   2      854.01      863.38     87.37 o 
   4   8   2     1416.74     1502.99    194.36 o 
   5   8   2       60.32       20.34     79.92 o 
   6   8   2      366.20      407.02    114.82 o 
   7   8   2        2.28        2.47     88.80 o 
   8   8   2      520.75      508.43    190.35 o 
  -8   9   2      377.62      445.32    170.26 o 
  -7   9   2      323.37      238.78    108.83 o 
  -6   9   2     1901.36     2410.85    360.81 o 
  -5   9   2      182.49      106.38     71.73 o 
  -4   9   2      779.51      616.98     91.96 o 
  -3   9   2        2.82        3.35     39.36 o 
  -2   9   2     1767.34     2030.83    208.22 o 
  -1   9   2      328.76      253.99     69.86 o 
   0   9   2      223.46      191.43     90.59 o 
   1   9   2     1732.20     1980.23    154.90 o 
   2   9   2     3402.66     3519.02    267.16 o 
   3   9   2      119.14       93.11     68.83 o 
   4   9   2     4571.67     4799.71    472.02 o 
   5   9   2       73.82       32.67     71.73 o 
   6   9   2     1901.81     1660.66    227.82 o 
   7   9   2      479.35      621.56    203.28 o 
   8   9   2        0.56       15.86    136.87 o 
  -8  10   2        7.80       62.45    111.49 o 
  -7  10   2      957.91      630.34    120.15 o 
  -6  10   2     1224.75      832.32    377.91 o 
  -5  10   2       10.95       53.36    105.27 o 
  -4  10   2      977.48     1010.54    194.22 o 
  -3  10   2      337.86      364.99    236.53 o 
  -2  10   2      192.70      161.75     86.51 o 
  -1  10   2      264.51      324.15    117.13 o 
   0  10   2      656.83      605.88    131.59 o 
   1  10   2     4826.05     5002.84    360.79 o 
   2  10   2      198.65      176.97     65.73 o 
   3  10   2      446.75      387.57    128.74 o 
   4  10   2      940.73      831.89    176.80 o 
   5  10   2      130.81      155.03     95.93 o 
   6  10   2     2002.60     1991.84    257.93 o 
   7  10   2      598.69      997.15    221.59 o 
   8  10   2       90.35       15.75    138.54 o 
  -7  11   2        3.44        2.70    119.49 o 
  -6  11   2      190.65      191.39    151.30 o 
  -5  11   2      265.89      395.39    336.29 o 
  -4  11   2     2274.80     1670.82    276.65 o 
  -3  11   2        0.84       17.60     81.10 o 
  -2  11   2       30.71       38.73     63.42 o 
  -1  11   2       73.04       32.79     71.03 o 
   0  11   2       11.30       12.70     56.76 o 
   1  11   2       25.98       17.39     68.40 o 
   2  11   2      757.68      673.33    122.04 o 
   3  11   2     1147.62     1255.19    260.18 o 
   4  11   2     1021.67      774.35    159.55 o 
   5  11   2      612.56      663.68    146.84 o 
   6  11   2     1159.61     1472.15    264.71 o 
   7  11   2       75.67      150.94    149.09 o 
  -7  12   2       36.22       42.61    151.79 o 
  -6  12   2        0.31       25.45    137.71 o 
  -5  12   2      133.81      256.04    138.32 o 
  -4  12   2       13.61        9.30     97.00 o 
  -3  12   2     1142.90     1273.74    238.98 o 
  -2  12   2     2121.03     1749.12    417.83 o 
  -1  12   2        3.50       70.88     88.15 o 
   0  12   2       89.07      207.21    105.47 o 
   1  12   2      412.43      534.04    231.92 o 
   2  12   2      762.24      792.21    166.98 o 
   3  12   2     1212.66     1274.77    229.79 o 
   4  12   2        2.67       82.66     89.29 o 
   5  12   2      228.04      298.94    135.06 o 
   6  12   2     1779.99     1855.32    297.39 o 
  -6  13   2      115.46      260.82    262.26 o 
  -5  13   2       11.86       42.43    127.58 o 
  -4  13   2       52.57        3.64    127.56 o 
  -3  13   2       32.34      122.09    115.63 o 
  -2  13   2      351.08      152.79    171.20 o 
  -1  13   2      153.54      108.89    109.42 o 
   0  13   2      898.60      903.45    186.97 o 
   1  13   2      244.32      207.45    114.95 o 
   2  13   2      183.29      103.51     84.18 o 
   3  13   2       32.34        1.76     87.81 o 
   4  13   2      309.60      165.32    100.34 o 
   5  13   2      438.68      399.00    138.93 o 
   6  13   2       50.33       35.01    146.82 o 
  -5  14   2       33.81      116.30    158.56 o 
  -4  14   2        8.20       26.52    119.00 o 
  -3  14   2       23.35       66.05    124.53 o 
  -2  14   2      248.28      176.69    129.40 o 
  -1  14   2       96.08      259.40    139.67 o 
   0  14   2      433.96      357.36    142.83 o 
   1  14   2      284.20      267.58    110.95 o 
   2  14   2     1049.05     1039.98    260.06 o 
   3  14   2        1.06       91.78    107.58 o 
   4  14   2      316.20      163.53    127.11 o 
   5  14   2      247.39      165.18    141.45 o 
  -4  15   2      574.76      461.37    173.20 o 
  -3  15   2       37.95       97.15    136.34 o 
  -2  15   2       14.54       29.96    160.02 o 
  -1  15   2      368.72      591.91    288.29 o 
   0  15   2       32.80       81.86    117.57 o 
   1  15   2      296.52      371.33    143.07 o 
   2  15   2     1152.54     1034.19    224.90 o 
   3  15   2       11.95      214.58    143.01 o 
  -2  16   2      320.53      226.52    181.83 o 
  -1  16   2        2.54      128.88    180.49 o 
   0  16   2      262.43      333.88    213.11 o 
   1  16   2      348.28      388.38    180.84 o 
  -2 -16   3        6.13       35.23    114.01 o 
  -1 -16   3     1112.38      982.66    193.53 o 
   0 -16   3     2602.19     2162.36    326.92 o 
   1 -16   3       71.49       12.81    154.16 o 
   2 -16   3      138.22      256.14    205.03 o 
  -4 -15   3       58.65      115.62    147.48 o 
  -3 -15   3      692.69      751.97    181.18 o 
  -2 -15   3       47.58       21.14     94.41 o 
  -1 -15   3     2141.84     1838.36    328.65 o 
   0 -15   3        0.57       82.28    143.34 o 
   1 -15   3     1287.11     1226.95    296.18 o 
   2 -15   3      609.82      479.29    214.34 o 
   3 -15   3        0.32        2.51    150.86 o 
   4 -15   3      222.40      239.62    193.91 o 
  -5 -14   3      183.49      190.89    129.84 o 
  -4 -14   3      642.98      531.27    258.97 o 
  -3 -14   3       63.16      122.45     92.96 o 
  -2 -14   3       16.56        5.39     84.79 o 
  -1 -14   3     1457.40     1760.51    432.04 o 
   0 -14   3        0.45       48.89     80.94 o 
   1 -14   3     1565.02     1448.55    264.04 o 
   2 -14   3      769.27      674.85    207.81 o 
   3 -14   3      100.92       83.80    170.47 o 
   4 -14   3      660.54      575.86    236.23 o 
   5 -14   3        8.43        1.06    161.86 o 
  -6 -13   3      250.35      130.85    153.29 o 
  -5 -13   3     1030.44     1127.71    211.89 o 
  -4 -13   3      505.62      326.51    112.35 o 
  -3 -13   3       12.92       89.10     79.80 o 
  -2 -13   3     1256.90     1351.37    194.80 o 
  -1 -13   3     1665.98     1952.82    328.94 o 
   0 -13   3       56.98       62.24     71.67 o 
   1 -13   3     1563.09     1691.85    569.23 o 
   2 -13   3      272.45      293.87    170.19 o 
   3 -13   3     1052.29     1400.17    307.37 o 
   4 -13   3     1344.29     1656.32    311.26 o 
   5 -13   3       61.62       51.67    148.87 o 
   6 -13   3      490.80      365.30    197.48 o 
  -7 -12   3      685.05      825.44    329.59 o 
  -6 -12   3      258.59      151.17    143.78 o 
  -5 -12   3     2989.37     3245.31    381.79 o 
  -4 -12   3      111.50        5.29     69.71 o 
  -3 -12   3      797.16      877.36    126.18 o 
  -2 -12   3      985.43     1003.81    141.07 o 
  -1 -12   3        8.85       36.08     59.82 o 
   0 -12   3      919.10      924.13    145.77 o 
   1 -12   3     1962.08     2457.24    283.55 o 
   2 -12   3      267.28      227.28    149.40 o 
   3 -12   3     3573.68     3398.02    353.20 o 
   4 -12   3      199.43      141.60    151.80 o 
   5 -12   3      479.37      309.91    156.42 o 
   6 -12   3      167.18      139.67    192.52 o 
   7 -12   3      309.01      183.29    165.50 o 
  -7 -11   3      446.07      487.91    186.71 o 
  -6 -11   3     1068.16     1009.89    254.80 o 
  -5 -11   3      691.62      944.58    289.87 o 
  -4 -11   3      148.91      217.16    101.54 o 
  -3 -11   3     3144.65     3497.17    261.25 o 
  -2 -11   3     1186.87     1482.88    162.12 o 
  -1 -11   3     1001.34     1134.27    185.59 o 
   0 -11   3      704.71      777.39    123.91 o 
   1 -11   3      524.20      641.80    153.09 o 
   2 -11   3      279.92      178.64    144.48 o 
   3 -11   3     1988.36     2284.66    640.03 o 
   4 -11   3      892.86      889.00    398.27 o 
   5 -11   3     1430.85     1479.03    289.55 o 
   6 -11   3      241.98      185.23    166.47 o 
   7 -11   3      365.80      304.71    298.57 o 
  -8 -10   3      478.20      387.71    186.77 o 
  -7 -10   3       52.30        4.41    131.16 o 
  -6 -10   3      283.10      258.89    280.47 o 
  -5 -10   3       62.14       56.02    116.86 o 
  -4 -10   3     1149.23      813.42    159.42 o 
  -3 -10   3     1496.94     1714.30    186.20 o 
  -2 -10   3      595.58      552.43    149.54 o 
  -1 -10   3     1544.26     1899.05    201.38 o 
   0 -10   3     1623.30     1727.73    160.76 o 
   1 -10   3      180.48      308.62    113.87 o 
   2 -10   3     2163.38     2739.69    306.46 o 
   3 -10   3     1959.30     2199.10    309.35 o 
   4 -10   3        7.49       11.63     63.96 o 
   5 -10   3     1141.64     1117.78    167.42 o 
   6 -10   3        1.94       12.71     83.86 o 
   7 -10   3     1418.30     1515.43    270.08 o 
   8 -10   3      457.23      735.57    160.85 o 
  -8  -9   3        0.05        1.76    118.65 o 
  -7  -9   3      401.73      304.99    141.35 o 
  -6  -9   3      507.48      390.21    145.09 o 
  -5  -9   3      345.07      316.43    128.27 o 
  -4  -9   3     1196.55      958.31    216.44 o 
  -3  -9   3      363.98      250.24     66.35 o 
  -2  -9   3      899.37      801.56    201.53 o 
  -1  -9   3     1183.10     1299.47    164.63 o 
   0  -9   3        9.91       11.28     44.44 o 
   1  -9   3      813.66      966.18    131.54 o 
   2  -9   3     1835.40     2083.35    142.26 o 
   3  -9   3      175.47       82.46     54.46 o 
   4  -9   3      694.70      643.82    138.77 o 
   5  -9   3     1130.45      794.29    172.69 o 
   6  -9   3       48.16       69.48     95.69 o 
   7  -9   3     1348.45     1341.74    273.29 o 
   8  -9   3       37.92       32.20     72.05 o 
  -8  -8   3      149.11      153.40    150.90 o 
  -7  -8   3     2312.43     2131.86    305.88 o 
  -6  -8   3       34.66       12.17     92.74 o 
  -5  -8   3       28.41       66.16     94.23 o 
  -4  -8   3     1389.13     1325.37    162.17 o 
  -3  -8   3     3886.53     4356.37    425.69 o 
  -2  -8   3     1778.01     1644.75    336.85 o 
  -1  -8   3        3.24        6.54     41.45 o 
   0  -8   3      593.92      563.46     99.03 o 
   1  -8   3     2617.00     2944.71    179.28 o 
   2  -8   3     1826.04     1955.80    124.33 o 
   3  -8   3      403.30      336.88    132.77 o 
   4  -8   3      491.51      471.30    116.18 o 
   5  -8   3        2.09       37.01     57.71 o 
   6  -8   3       76.04       52.93     78.46 o 
   7  -8   3     2309.06     2197.34    320.01 o 
   8  -8   3        7.67        8.23     64.86 o 
   9  -8   3      649.35      732.52    149.63 o 
  -9  -7   3      494.54      224.97    155.95 o 
  -8  -7   3      304.89      264.04    144.08 o 
  -7  -7   3     1497.74     1650.01    408.14 o 
  -6  -7   3      186.04      130.11    114.68 o 
  -5  -7   3     3764.81     4272.69    381.20 o 
  -4  -7   3      145.44      157.29     56.87 o 
  -3  -7   3     1298.57     1389.44     87.02 o 
  -2  -7   3      775.96      809.81    125.96 o 
  -1  -7   3     1198.00     1429.54    106.91 o 
   0  -7   3      724.55      570.09     81.18 o 
   1  -7   3     1091.38      924.48     86.49 o 
   2  -7   3     1092.23     1291.21    111.41 o 
   3  -7   3     3322.40     3654.97    295.56 o 
   4  -7   3      186.69      124.01     46.60 o 
   5  -7   3     1310.78     1145.91    160.73 o 
   6  -7   3      965.19     1099.81    156.37 o 
   7  -7   3      362.05      213.71    115.15 o 
   8  -7   3      238.58      132.82    102.45 o 
   9  -7   3     1048.14     1262.48    175.18 o 
  -9  -6   3       39.19       32.78    246.28 o 
  -8  -6   3     1556.39     1392.91    403.09 o 
  -7  -6   3      874.29      939.24    151.76 o 
  -6  -6   3       70.22       53.46     42.75 o 
  -5  -6   3     3265.98     3174.04    222.38 o 
  -4  -6   3      260.97      178.31     34.31 o 
  -3  -6   3     2334.63     2345.32    133.25 o 
  -2  -6   3      149.24      198.63     44.71 o 
  -1  -6   3      158.57      150.32     32.38 o 
   0  -6   3      470.38      258.28     76.05 o 
   1  -6   3     1486.41     1249.76     86.00 o 
   2  -6   3     1003.59     1137.32    143.91 o 
   3  -6   3     2288.60     2172.95    106.07 o 
   4  -6   3      281.37      273.11     77.11 o 
   5  -6   3     2018.99     2300.73    269.04 o 
   6  -6   3      192.33      258.38     69.13 o 
   7  -6   3      194.36      129.74    104.44 o 
   8  -6   3      588.69      486.04    124.69 o 
   9  -6   3       49.98       74.25     82.33 o 
  -9  -5   3       18.66        2.17    107.24 o 
  -8  -5   3     1478.23     1698.79    198.34 o 
  -7  -5   3       89.93       38.67     60.45 o 
  -6  -5   3      884.84     1003.50    147.96 o 
  -5  -5   3     1896.58     1528.46    236.54 o 
  -4  -5   3       80.33       79.63     33.52 o 
  -3  -5   3     1068.61      820.27    139.60 o 
  -2  -5   3     2550.34     2338.04    107.89 o 
  -1  -5   3      160.60      304.11     97.58 o 
   0  -5   3      695.84      721.16     40.07 o 
   1  -5   3        0.27        7.90     21.33 o 
   2  -5   3      471.92      320.57     84.55 o 
   3  -5   3      428.21      521.81    165.87 o 
   4  -5   3     5710.61     5618.46    305.76 o 
   5  -5   3      694.79      710.98     93.28 o 
   6  -5   3      106.01       77.13     83.66 o 
   7  -5   3     1164.93     1232.72    193.54 o 
   8  -5   3       24.92      141.31     92.16 o 
   9  -5   3        6.97       35.22     63.36 o 
 -10  -4   3      140.03       84.80    125.81 o 
  -9  -4   3       26.84       17.84     91.63 o 
  -8  -4   3      520.02      332.36    128.60 o 
  -7  -4   3       27.39       28.18     60.57 o 
  -6  -4   3     1051.99     1022.36    144.41 o 
  -5  -4   3      165.46      141.82     49.91 o 
  -4  -4   3     1963.85     2211.88    131.00 o 
  -3  -4   3    11885.47    12923.95    382.40 o 
  -2  -4   3     1518.93     1453.62     89.95 o 
  -1  -4   3     4852.08     4702.47    208.72 o 
   0  -4   3      122.71      135.00     62.93 o 
   1  -4   3      684.50      565.32     91.06 o 
   2  -4   3     2322.77     2312.26    160.90 o 
   3  -4   3        4.17        7.43     35.59 o 
   4  -4   3     1833.06     1849.44    170.32 o 
   5  -4   3     2834.22     2831.06    167.05 o 
   6  -4   3     1740.46     1864.08    215.37 o 
   7  -4   3     1878.43     2027.08    187.40 o 
   8  -4   3       10.79        7.84     81.00 o 
   9  -4   3       17.96       12.88     82.24 o 
  10  -4   3      399.63      277.53    154.78 o 
 -10  -3   3      503.23      453.77    158.26 o 
  -9  -3   3      401.46      298.90    137.43 o 
  -8  -3   3       61.43       47.44     89.64 o 
  -7  -3   3      898.09     1095.97    130.45 o 
  -6  -3   3      711.64      877.72     98.30 o 
  -5  -3   3        2.32       23.82     28.95 o 
  -4  -3   3     8712.48     9367.07    428.31 o 
  -3  -3   3     4911.36     4945.57    180.10 o 
  -2  -3   3     3380.82     3430.80    258.15 o 
  -1  -3   3    10148.40    10656.00    350.13 o 
   0  -3   3     1169.79     1583.07     83.62 o 
   1  -3   3     3573.57     3423.57    157.09 o 
   2  -3   3      260.89      312.39     60.97 o 
   3  -3   3      351.19      237.07     40.90 o 
   4  -3   3      549.46      450.64     40.69 o 
   5  -3   3      614.47      669.46    114.69 o 
   6  -3   3     1287.09     1342.90    135.76 o 
   7  -3   3     1931.97     1916.15    253.75 o 
   8  -3   3      636.57      605.07    133.39 o 
   9  -3   3      913.23      411.43    164.25 o 
  10  -3   3       61.48       51.87    104.43 o 
 -10  -2   3      637.63      857.02    265.79 o 
  -9  -2   3       19.52       21.93     87.40 o 
  -8  -2   3      655.93      775.16    157.12 o 
  -7  -2   3        6.14        9.32     51.39 o 
  -6  -2   3      134.90       76.07     63.43 o 
  -5  -2   3     1163.72     1062.29    135.65 o 
  -4  -2   3      803.66      813.11     45.31 o 
  -3  -2   3       53.44       37.00     16.70 o 
  -2  -2   3     6043.54     5938.78    213.73 o 
  -1  -2   3      688.20      519.27     57.30 o 
   0  -2   3      406.16      366.36     63.59 o 
   1  -2   3     9428.64     9320.00    188.00 o 
   2  -2   3      406.35      366.22     81.73 o 
   3  -2   3     1880.74     2150.14    101.01 o 
   4  -2   3      878.51      959.61     59.43 o 
   5  -2   3     2919.22     3385.09    294.23 o 
   6  -2   3     1972.47     1943.38    149.15 o 
   7  -2   3      320.61      370.57    116.40 o 
   8  -2   3      240.83      221.77    119.40 o 
   9  -2   3     1648.61     2124.17    518.41 o 
  10  -2   3       71.37      113.94    116.08 o 
 -10  -1   3     1096.96      906.34    192.00 o 
  -9  -1   3        0.18        2.01     83.63 o 
  -8  -1   3      488.54      375.18    110.77 o 
  -7  -1   3       42.44       40.50     51.25 o 
  -6  -1   3     1409.63     1378.94    123.47 o 
  -5  -1   3      725.25      709.87     82.21 o 
  -4  -1   3     2665.83     2932.16    109.30 o 
  -3  -1   3      753.45      821.13     67.65 o 
  -2  -1   3     5151.48     5141.76    294.69 o 
  -1  -1   3     3852.66     4047.65    109.90 o 
   0  -1   3       95.14      126.77     26.39 o 
   1  -1   3     4185.40     4320.88     62.19 o 
   2  -1   3       27.43       36.12     26.46 o 
   3  -1   3     1870.88     1767.65     43.57 o 
   4  -1   3     2435.44     2955.66    166.94 o 
   5  -1   3      237.70      251.12     43.73 o 
   6  -1   3      846.26      638.50     86.02 o 
   7  -1   3       18.13       18.92     64.65 o 
   8  -1   3        2.11       16.95     81.41 o 
   9  -1   3      788.53      764.07    303.50 o 
  10  -1   3      206.89      192.72    141.00 o 
 -10   0   3     1017.62      823.83    191.13 o 
  -9   0   3      564.68      535.86    136.83 o 
  -8   0   3      531.10      571.19    150.77 o 
  -7   0   3      174.08      111.75     71.22 o 
  -6   0   3     1927.69     2051.86    328.34 o 
  -5   0   3      901.38     1015.84    113.24 o 
  -4   0   3      741.64      750.35     97.01 o 
  -3   0   3      520.91      426.12     53.95 o 
  -2   0   3     1269.51     1035.60    114.92 o 
  -1   0   3      770.05      658.88     86.66 o 
   0   0   3    22179.97    24024.46    661.26 o 
   1   0   3    12641.64    12673.50    392.75 o 
   2   0   3     1825.90     1695.64     96.60 o 
   3   0   3     3208.31     3203.36    125.81 o 
   4   0   3     1089.16     1229.52     63.04 o 
   5   0   3     1443.00     1426.63     97.23 o 
   6   0   3        8.37       33.47     46.92 o 
   7   0   3       50.73       43.21     88.42 o 
   8   0   3     1246.88     1390.66    191.70 o 
   9   0   3       10.75       37.41     63.60 o 
  10   0   3      304.03      320.90    133.52 o 
 -10   1   3       12.10       22.64     89.84 o 
  -9   1   3     2594.79     3067.90    546.32 o 
  -8   1   3     5185.90     4970.98    444.97 o 
  -7   1   3      635.07      849.70    165.47 o 
  -6   1   3     4672.58     4397.54    345.32 o 
  -5   1   3      105.99       85.94     27.31 o 
  -4   1   3     3829.84     3593.48    113.76 o 
  -3   1   3     1153.89     1347.56    173.77 o 
  -2   1   3       26.76        8.71     43.22 o 
  -1   1   3      600.39      697.06     56.81 o 
   0   1   3    18296.79    18304.32    313.31 o 
   1   1   3     7155.96     6903.36    203.16 o 
   2   1   3     2913.85     2720.01     79.22 o 
   3   1   3      876.15     1001.76     68.86 o 
   4   1   3     2902.16     2726.61    157.29 o 
   5   1   3     3218.16     3138.01    168.29 o 
   6   1   3      581.74      556.86     96.00 o 
   7   1   3      266.17      216.98    100.92 o 
   8   1   3      161.04      270.71    109.18 o 
   9   1   3       84.27       96.60     85.86 o 
  10   1   3      613.83      721.68    363.31 o 
 -10   2   3      522.92      480.18    152.01 o 
  -9   2   3     1059.01     1320.48    246.22 o 
  -8   2   3      123.04       16.69     69.65 o 
  -7   2   3     2708.00     2853.00    270.13 o 
  -6   2   3     2887.36     3100.18    211.10 o 
  -5   2   3       72.16       40.25     31.84 o 
  -4   2   3     4633.50     4361.79    310.69 o 
  -3   2   3     2877.59     3026.30    104.56 o 
  -2   2   3     3009.97     2722.08     73.15 o 
  -1   2   3      377.05      349.78     53.50 o 
   0   2   3     3693.05     3329.88    177.61 o 
   1   2   3     2986.83     2842.61    151.97 o 
   2   2   3        2.58       25.98     34.17 o 
   3   2   3     6937.09     6774.78    183.66 o 
   4   2   3     7596.35     8064.95    268.70 o 
   5   2   3       46.87       65.35     62.31 o 
   6   2   3     3463.90     3362.81    255.48 o 
   7   2   3      464.14      291.46    106.55 o 
   8   2   3        5.46        3.64    114.11 o 
   9   2   3      149.05      349.36    138.47 o 
  10   2   3       89.27       61.69    111.51 o 
 -10   3   3      381.68      675.16    195.79 o 
  -9   3   3      190.99      161.28    126.41 o 
  -8   3   3      354.46      293.66    141.22 o 
  -7   3   3     1613.57     1848.79    378.82 o 
  -6   3   3      558.71      661.72     74.61 o 
  -5   3   3     3970.51     4097.63    181.33 o 
  -4   3   3     4631.85     4577.65    189.09 o 
  -3   3   3        2.20       11.33     27.94 o 
  -2   3   3     1480.99     1276.05    105.98 o 
  -1   3   3    91853.60    97927.66   3066.89 o 
   0   3   3     2654.69     2253.64     54.98 o 
   1   3   3      590.28      568.61     62.43 o 
   2   3   3       41.98       80.27     34.08 o 
   3   3   3     5354.13     5372.28    247.14 o 
   4   3   3     2606.43     2779.85    199.28 o 
   5   3   3     4576.29     4514.37    335.23 o 
   6   3   3     1485.74     1533.12    153.53 o 
   7   3   3     5612.36     5164.85    544.26 o 
   8   3   3     1618.38     1390.03    342.98 o 
   9   3   3      460.13      413.06    208.03 o 
  10   3   3       19.95       99.26    121.42 o 
 -10   4   3      846.81      981.42    219.86 o 
  -9   4   3       41.00       57.10    120.08 o 
  -8   4   3      139.15      116.85     95.72 o 
  -7   4   3      513.28      437.03    213.67 o 
  -6   4   3       14.10       45.95     51.52 o 
  -5   4   3     2313.84     2840.53    259.46 o 
  -4   4   3     1907.58     2097.87    136.02 o 
  -3   4   3      984.32     1043.34     45.20 o 
  -2   4   3    25368.04    25820.68    809.46 o 
  -1   4   3     1769.10     1710.83     49.21 o 
   0   4   3       47.41       10.30     50.52 o 
   1   4   3     3750.22     3292.84    129.52 o 
   2   4   3      948.45      830.42     53.64 o 
   3   4   3     4082.34     4010.00    190.68 o 
   4   4   3     1059.51     1057.23    115.66 o 
   5   4   3     1799.10     1915.13    151.19 o 
   6   4   3     1363.30     1597.30    213.22 o 
   7   4   3      488.30      391.90     97.57 o 
   8   4   3     1193.04     1219.37    183.30 o 
   9   4   3     1339.24     1058.27    328.71 o 
  -9   5   3     1504.08     1885.18    285.47 o 
  -8   5   3      544.45      834.35    219.20 o 
  -7   5   3      185.12      222.30    101.54 o 
  -6   5   3      571.95      581.63    102.67 o 
  -5   5   3      809.80      846.74    117.69 o 
  -4   5   3      315.42      301.27     40.06 o 
  -3   5   3     2966.62     3293.79    169.97 o 
  -2   5   3     2170.88     2256.79    131.10 o 
  -1   5   3     7998.31     7759.89    177.64 o 
   0   5   3     5961.52     5348.19    262.12 o 
   1   5   3       64.56       51.44     17.56 o 
   2   5   3     1020.29     1132.88     61.70 o 
   3   5   3     2377.78     2332.81    117.82 o 
   4   5   3        2.75        8.70     33.11 o 
   5   5   3      734.81      799.23    121.81 o 
   6   5   3     6050.60     6021.04    397.09 o 
   7   5   3       95.72       24.48     74.71 o 
   8   5   3     3194.56     3575.70    298.22 o 
   9   5   3       27.35        2.59    235.71 o 
  -9   6   3      705.41      508.17    184.89 o 
  -8   6   3     1261.55     1569.50    236.69 o 
  -7   6   3      760.75      760.41    140.87 o 
  -6   6   3     2308.60     2445.48    194.99 o 
  -5   6   3        3.07       15.60     42.08 o 
  -4   6   3      788.37      853.17     60.31 o 
  -3   6   3      573.16      738.97     62.56 o 
  -2   6   3     2785.99     2609.37    129.83 o 
  -1   6   3     3025.09     3140.10    194.97 o 
   0   6   3     5298.95     4913.85    211.45 o 
   1   6   3      438.17      348.56     46.43 o 
   2   6   3     2520.94     2627.60    180.75 o 
   3   6   3      318.62      352.96     56.07 o 
   4   6   3     2631.81     3088.73    173.35 o 
   5   6   3      251.63      189.55     57.81 o 
   6   6   3     1626.02     1648.74    180.86 o 
   7   6   3      936.97      287.87    163.49 o 
   8   6   3     1834.27     1234.03    697.37 o 
  -9   7   3      194.25      443.29    186.78 o 
  -8   7   3      468.54      506.67    148.80 o 
  -7   7   3      984.42      938.11    246.52 o 
  -6   7   3     2342.96     2650.73    229.94 o 
  -5   7   3      244.05      205.97     79.07 o 
  -4   7   3      763.35      681.10    109.55 o 
  -3   7   3      867.26      930.22     92.48 o 
  -2   7   3    10782.54    10849.61    398.03 o 
  -1   7   3       24.99       14.23     29.12 o 
   0   7   3      352.07      341.25     35.81 o 
   1   7   3     1754.60     1716.86    128.14 o 
   2   7   3     7862.93     7797.52    346.37 o 
   3   7   3      210.65      226.72     55.15 o 
   4   7   3     2872.48     2859.19    277.71 o 
   5   7   3       79.63       69.03     65.95 o 
   6   7   3     5892.11     6856.80    387.68 o 
   7   7   3      862.62      898.72    174.71 o 
   8   7   3      389.27      212.75    146.68 o 
  -9   8   3      944.76      905.74    331.29 o 
  -8   8   3       88.67       55.20    112.14 o 
  -7   8   3     3556.08     3875.30    286.07 o 
  -6   8   3     2165.71     2230.58    277.02 o 
  -5   8   3      671.49      862.32    166.06 o 
  -4   8   3     1468.03     1424.94    153.17 o 
  -3   8   3      847.03     1083.00    112.51 o 
  -2   8   3     2208.09     2168.13    122.95 o 
  -1   8   3     1989.62     2174.01    133.59 o 
   0   8   3        9.81       33.74     43.69 o 
   1   8   3     2714.39     2809.67    242.90 o 
   2   8   3     1473.33     1468.51    141.12 o 
   3   8   3     1923.69     2035.71    292.52 o 
   4   8   3     1321.85     1501.29    148.52 o 
   5   8   3       33.47        7.57     60.55 o 
   6   8   3     1385.21     1616.37    236.52 o 
   7   8   3      340.99      646.40    163.58 o 
   8   8   3      120.32        4.82    223.60 o 
  -8   9   3      196.93      249.09    135.22 o 
  -7   9   3     2024.78     2140.93    234.16 o 
  -6   9   3       31.78       70.89     70.84 o 
  -5   9   3     2421.94     2954.70    212.32 o 
  -4   9   3     1016.98      863.43    247.30 o 
  -3   9   3      954.00      607.48    256.26 o 
  -2   9   3      828.44      743.75    159.95 o 
  -1   9   3      239.66      163.85     78.17 o 
   0   9   3        1.10       15.15     47.91 o 
   1   9   3     1407.14     1355.82    116.92 o 
   2   9   3      112.94      146.80     74.86 o 
   3   9   3     1678.72     1522.90    166.00 o 
   4   9   3     1094.32     1201.52    183.44 o 
   5   9   3     1902.68     1641.21    178.62 o 
   6   9   3     2057.07     1982.06    392.04 o 
   7   9   3       71.39       22.53    118.25 o 
   8   9   3      386.35      505.72    321.83 o 
  -8  10   3       21.76       29.76    120.95 o 
  -7  10   3      189.97      113.39     86.74 o 
  -6  10   3      139.01      186.48    140.66 o 
  -5  10   3     2578.20     3413.45    720.10 o 
  -4  10   3     1604.09     1518.30    219.89 o 
  -3  10   3     3280.10     3231.52    666.58 o 
  -2  10   3     1666.78     1582.67    219.11 o 
  -1  10   3      789.93      868.27    138.71 o 
   0  10   3     1258.92     1209.45    248.78 o 
   1  10   3      756.71      696.62    106.83 o 
   2  10   3       99.15      102.95     66.48 o 
   3  10   3     2474.57     2611.10    289.06 o 
   4  10   3       93.30       39.15     77.16 o 
   5  10   3     1721.34     1838.52    219.63 o 
   6  10   3     1842.94     1997.18    272.87 o 
   7  10   3      192.75      135.76    143.74 o 
  -7  11   3       63.23      180.61    151.36 o 
  -6  11   3        1.85       14.69    101.68 o 
  -5  11   3      796.43      534.07    174.85 o 
  -4  11   3        1.17       26.03    106.64 o 
  -3  11   3     1378.57     1373.00    290.05 o 
  -2  11   3     1730.42     1340.51    399.82 o 
  -1  11   3        9.37       19.82     60.92 o 
   0  11   3     1336.57     1527.96    174.94 o 
   1  11   3     2207.82     2128.36    203.89 o 
   2  11   3     1055.82     1260.41    158.74 o 
   3  11   3      852.55      823.60    113.79 o 
   4  11   3       16.78       23.38     81.90 o 
   5  11   3      607.41      610.62    140.52 o 
   6  11   3       98.63       43.60     95.35 o 
   7  11   3      684.05      938.12    378.70 o 
  -7  12   3      303.82      268.91    209.74 o 
  -6  12   3       60.03      224.36    150.57 o 
  -5  12   3       17.18       84.89    135.24 o 
  -4  12   3      104.61       44.23    112.35 o 
  -3  12   3     1753.31     1576.87    255.56 o 
  -2  12   3       21.02       57.50     98.97 o 
  -1  12   3      531.42      679.39    154.86 o 
   0  12   3       86.59      104.58     89.52 o 
   1  12   3      825.37      736.03    140.91 o 
   2  12   3      188.33      223.60    109.40 o 
   3  12   3        1.16       22.66     83.61 o 
   4  12   3      211.24      117.27     92.36 o 
   5  12   3      914.70      837.61    166.77 o 
   6  12   3       16.09       44.65    211.27 o 
  -6  13   3       67.64      147.53    172.44 o 
  -5  13   3      183.19      215.80    158.45 o 
  -4  13   3      304.82      179.71    165.03 o 
  -3  13   3      224.56      267.03    146.52 o 
  -2  13   3       21.38       23.38     96.86 o 
  -1  13   3     1154.81      959.66    176.27 o 
   0  13   3       98.71      123.16    100.86 o 
   1  13   3      225.27      374.74    135.02 o 
   2  13   3      158.03      119.70     83.69 o 
   3  13   3      213.02      257.65    109.92 o 
   4  13   3       94.53      154.49    121.37 o 
   5  13   3        3.64       16.87    102.63 o 
  -5  14   3      618.92      527.74    428.29 o 
  -4  14   3       17.36       41.87    137.30 o 
  -3  14   3      264.68      126.28    132.98 o 
  -2  14   3       45.86       13.51    134.98 o 
  -1  14   3      160.40      444.31    180.04 o 
   0  14   3      804.48      724.00    158.16 o 
   1  14   3      817.81      712.06    173.32 o 
   2  14   3      180.32      246.42    144.74 o 
   3  14   3       18.80       87.48    103.97 o 
   4  14   3        4.79      109.05    110.78 o 
  -4  15   3        9.22        2.59    145.68 o 
  -3  15   3      334.36      313.57    182.56 o 
  -2  15   3      360.75      352.39    190.68 o 
  -1  15   3        0.37       15.78    158.13 o 
   0  15   3       56.03       85.95    117.41 o 
   1  15   3      276.21      365.68    138.85 o 
   2  15   3       53.24       80.72    126.02 o 
   3  15   3      681.69      720.86    162.26 o 
  -1  16   3       26.08      109.30    165.30 o 
   0  16   3      166.05      143.77    194.12 o 
   1  16   3        0.57      138.42    152.45 o 
  -2 -16   4      490.87      292.40    159.82 o 
  -1 -16   4     2439.67     2731.55    411.81 o 
   0 -16   4      291.79      218.50    181.57 o 
   1 -16   4       14.62        0.12    162.95 o 
   2 -16   4       11.91        3.76    170.62 o 
  -4 -15   4      115.00      191.87    255.92 o 
  -3 -15   4        0.01       72.34    116.93 o 
  -2 -15   4      772.26      629.14    150.15 o 
  -1 -15   4     2107.31     2974.24   1275.88 o 
   0 -15   4      875.43      910.78    250.23 o 
   1 -15   4     1898.03     1989.06    349.01 o 
   2 -15   4      137.81      228.26    217.01 o 
   3 -15   4      184.37      172.04    196.53 o 
   4 -15   4        1.45        3.81    169.52 o 
  -5 -14   4     1029.29     1199.58    244.91 o 
  -4 -14   4      655.91      621.72    198.99 o 
  -3 -14   4      444.55      649.58    194.33 o 
  -2 -14   4      189.93       90.91    103.30 o 
  -1 -14   4       37.03       47.80     90.22 o 
   0 -14   4     2800.69     2888.32    356.30 o 
   1 -14   4      902.59     1142.07    382.64 o 
   2 -14   4      224.61      324.76    214.70 o 
   3 -14   4     1109.28     1226.38    285.83 o 
   4 -14   4        7.02       10.11    156.53 o 
   5 -14   4      384.13      312.94    202.04 o 
  -6 -13   4      453.06      483.38    217.03 o 
  -5 -13   4     1229.86     1043.53    214.99 o 
  -4 -13   4       29.27       33.43     86.80 o 
  -3 -13   4      415.18      430.63    218.73 o 
  -2 -13   4      699.31      773.87    171.12 o 
  -1 -13   4      185.05      252.82    111.43 o 
   0 -13   4      705.67      506.48    127.42 o 
   1 -13   4        4.29       64.39    142.48 o 
   2 -13   4      531.13      277.81    174.78 o 
   3 -13   4     1692.47     1562.73    330.99 o 
   4 -13   4       60.71        0.47    124.00 o 
   5 -13   4      797.59     1021.69    259.84 o 
   6 -13   4      239.80       62.23    158.72 o 
  -6 -12   4     2165.01     2762.79    364.54 o 
  -5 -12   4      105.82      103.21    129.32 o 
  -4 -12   4      801.71      935.67    211.05 o 
  -3 -12   4      898.40      720.82    253.50 o 
  -2 -12   4      264.72      271.86     88.32 o 
  -1 -12   4      743.06      808.97    151.19 o 
   0 -12   4      793.28     1126.71    165.90 o 
   1 -12   4        1.43       10.10    107.85 o 
   2 -12   4     2043.69     1993.53    294.69 o 
   3 -12   4     1261.45     1349.11    220.99 o 
   4 -12   4      224.36      232.35    143.05 o 
   5 -12   4     1020.80     1269.58    253.27 o 
   6 -12   4      419.78      319.51    192.38 o 
   7 -12   4     2700.07     2687.55    406.96 o 
  -7 -11   4       32.07       35.73    140.21 o 
  -6 -11   4     1698.46     1312.19    435.93 o 
  -5 -11   4      396.96      399.46    137.17 o 
  -4 -11   4     3154.71     3348.67    389.40 o 
  -3 -11   4      277.94      238.69     96.12 o 
  -2 -11   4     1862.99     2038.34    246.25 o 
  -1 -11   4     1224.54     1113.20    187.72 o 
   0 -11   4       20.23       39.22     79.15 o 
   1 -11   4      140.80      330.67     95.44 o 
   2 -11   4     2070.41     2276.74    302.67 o 
   3 -11   4      246.72      426.04    190.47 o 
   4 -11   4      701.25      419.91    156.95 o 
   5 -11   4      575.61      389.06    262.26 o 
   6 -11   4      687.54      327.74    212.50 o 
   7 -11   4      779.08      699.36    173.50 o 
  -8 -10   4      170.72      170.31    177.05 o 
  -7 -10   4      609.75      704.76    214.12 o 
  -6 -10   4      294.20      250.18    212.79 o 
  -5 -10   4      345.02      366.42    168.95 o 
  -4 -10   4      930.37     1147.14    297.81 o 
  -3 -10   4      942.33      752.88    107.17 o 
  -2 -10   4     5162.46     5356.08    305.44 o 
  -1 -10   4      358.29      537.06     95.63 o 
   0 -10   4     1308.53     1581.42    211.53 o 
   1 -10   4     1396.94     1725.39    178.33 o 
   2 -10   4      334.04      560.44    146.95 o 
   3 -10   4      420.34      423.43    144.59 o 
   4 -10   4      872.76      699.60    116.27 o 
   5 -10   4      494.54      382.72    126.46 o 
   6 -10   4      134.58      121.68     99.37 o 
   7 -10   4     1005.50      948.59    169.41 o 
   8 -10   4       83.30       70.83     86.31 o 
  -8  -9   4      314.11      372.52    205.04 o 
  -7  -9   4      872.62      951.11    233.33 o 
  -6  -9   4      150.52       62.82    121.95 o 
  -5  -9   4     1093.37     1345.24    244.62 o 
  -4  -9   4      673.13      718.05    333.35 o 
  -3  -9   4        0.11        7.33     72.03 o 
  -2  -9   4     1758.44     1790.74    151.83 o 
  -1  -9   4      520.31      493.40     81.95 o 
   0  -9   4     5174.34     5634.21    272.29 o 
   1  -9   4     3545.80     4055.90    236.43 o 
   2  -9   4        0.19        8.77     46.55 o 
   3  -9   4     1400.06     1860.14    351.79 o 
   4  -9   4      833.46      674.62    125.26 o 
   5  -9   4      544.10      602.26    105.11 o 
   6  -9   4     1505.83     1942.81    274.62 o 
   7  -9   4     1156.08      743.91    239.01 o 
   8  -9   4      107.60       64.70    108.92 o 
  -8  -8   4     1063.55     1406.69    273.72 o 
  -7  -8   4       85.25       74.75    122.47 o 
  -6  -8   4      117.14       67.88    125.86 o 
  -5  -8   4     1262.79     1284.14    192.39 o 
  -4  -8   4       93.91       94.50     56.92 o 
  -3  -8   4     1174.14     1044.12    105.45 o 
  -2  -8   4      886.68      856.28    149.82 o 
  -1  -8   4        4.94       49.41     52.31 o 
   0  -8   4     4381.06     4346.94    158.97 o 
   1  -8   4     1595.45     1570.71    119.08 o 
   2  -8   4     6522.44     6873.38    236.00 o 
   3  -8   4     2216.81     2381.28    174.70 o 
   4  -8   4        0.94        5.75     56.52 o 
   5  -8   4      449.34      524.91    103.13 o 
   6  -8   4      557.88      452.13    111.11 o 
   7  -8   4       27.60       33.71     88.34 o 
   8  -8   4      563.20      492.27    144.93 o 
   9  -8   4      366.09      399.05    116.53 o 
  -9  -7   4      478.04      436.32    201.61 o 
  -8  -7   4     2046.26     2695.33    345.95 o 
  -7  -7   4      106.53       98.54    118.64 o 
  -6  -7   4      764.98      662.56    425.18 o 
  -5  -7   4      106.99       78.19     77.93 o 
  -4  -7   4        8.76       48.49     45.34 o 
  -3  -7   4     5975.38     6235.13    365.66 o 
  -2  -7   4        6.83       18.53     24.85 o 
  -1  -7   4       53.36       99.85     26.57 o 
   0  -7   4     1157.33     1224.52     68.27 o 
   1  -7   4      448.02      455.95     73.49 o 
   2  -7   4     6011.33     6179.00    358.19 o 
   3  -7   4     1250.07     1235.73    135.14 o 
   4  -7   4     1992.12     1989.38    137.34 o 
   5  -7   4      211.62      216.39     77.63 o 
   6  -7   4        0.10       10.06     62.74 o 
   7  -7   4      261.52      184.52     92.86 o 
   8  -7   4      895.68      935.86    164.38 o 
   9  -7   4      137.20       32.43    118.90 o 
  -9  -6   4      161.90        1.65    151.20 o 
  -8  -6   4     1242.72     1645.29    273.30 o 
  -7  -6   4      138.23      169.13     91.91 o 
  -6  -6   4     1445.94     1469.39    186.28 o 
  -5  -6   4       57.13       52.86     46.38 o 
  -4  -6   4     1816.11     1927.51    103.59 o 
  -3  -6   4     1995.71     2314.29    101.08 o 
  -2  -6   4       95.46       92.17     23.75 o 
  -1  -6   4     8139.20     7548.83    195.77 o 
   0  -6   4     1668.43     1979.47    124.89 o 
   1  -6   4      243.33      302.86     66.18 o 
   2  -6   4     1273.18     1243.80     99.44 o 
   3  -6   4        0.18       21.02     28.39 o 
   4  -6   4     4606.40     4798.24    262.77 o 
   5  -6   4      509.61      509.81    110.93 o 
   6  -6   4      236.44      175.65     78.80 o 
   7  -6   4      889.60      800.30    152.86 o 
   8  -6   4       19.56       95.73     96.07 o 
   9  -6   4      110.72       69.10     98.56 o 
  -9  -5   4      323.97      392.32    132.73 o 
  -8  -5   4        7.32        8.36     66.57 o 
  -7  -5   4      100.80      109.56     62.35 o 
  -6  -5   4     1554.23     1653.60    143.53 o 
  -5  -5   4      611.76      566.19    106.35 o 
  -4  -5   4     1045.01      993.86     76.07 o 
  -3  -5   4       71.55      118.92     59.12 o 
  -2  -5   4     1558.37     1709.19    152.39 o 
  -1  -5   4     2691.05     2573.46    129.49 o 
   0  -5   4     2809.43     3194.78    187.40 o 
   1  -5   4     1349.73     1105.09    163.87 o 
   2  -5   4     2678.60     2818.73    144.62 o 
   3  -5   4       87.06       45.19     23.40 o 
   4  -5   4     1056.39      993.85    121.92 o 
   5  -5   4       15.41       14.68     48.26 o 
   6  -5   4     2596.07     2573.47    238.16 o 
   7  -5   4      261.96      278.84    103.89 o 
   8  -5   4      551.62      538.45    133.19 o 
   9  -5   4      611.32      551.56    161.17 o 
  -9  -4   4      177.80      301.56    109.75 o 
  -8  -4   4      764.64      662.14    177.10 o 
  -7  -4   4       38.06       12.90     60.16 o 
  -6  -4   4      135.71      128.59     84.88 o 
  -5  -4   4      994.19     1041.34    221.08 o 
  -4  -4   4     3447.80     3337.91    114.62 o 
  -3  -4   4     1089.17     1287.20     97.38 o 
  -2  -4   4      132.78       55.82     61.78 o 
  -1  -4   4      311.14      376.49     45.29 o 
   0  -4   4     1235.66     1106.38    120.89 o 
   1  -4   4     1503.97     1333.09    116.16 o 
   2  -4   4     2177.40     2363.64    177.60 o 
   3  -4   4      489.96      433.37     55.58 o 
   4  -4   4      412.05      495.29    123.20 o 
   5  -4   4       22.14        8.60     45.29 o 
   6  -4   4     2233.96     2127.06    206.08 o 
   7  -4   4       13.34       19.93     59.70 o 
   8  -4   4     1056.33      910.78    157.55 o 
   9  -4   4        7.23       38.09    106.33 o 
  10  -4   4        1.43       37.99     95.88 o 
 -10  -3   4      470.40      284.47    151.11 o 
  -9  -3   4        7.69        5.09     86.27 o 
  -8  -3   4      188.30      275.21    141.79 o 
  -7  -3   4       51.95       20.73     62.54 o 
  -6  -3   4      612.17      678.35     91.84 o 
  -5  -3   4     1571.82     1945.04    309.73 o 
  -4  -3   4     5683.79     5907.65    285.40 o 
  -3  -3   4      107.39      252.02     37.35 o 
  -2  -3   4     6952.15     7539.25    574.36 o 
  -1  -3   4     1311.58      894.06     20.28 o 
   0  -3   4     2989.30     2954.01    135.20 o 
   1  -3   4       89.53      153.39     59.85 o 
   2  -3   4      590.21      782.17     97.31 o 
   3  -3   4      587.54      543.36     72.16 o 
   4  -3   4        1.47       11.55     35.53 o 
   5  -3   4       13.54       24.94     44.51 o 
   6  -3   4     1096.89      788.81    139.58 o 
   7  -3   4      126.88       89.72     65.94 o 
   8  -3   4      484.76      367.16    137.64 o 
   9  -3   4      141.72       55.22    102.55 o 
  10  -3   4      516.87      479.87    139.06 o 
 -10  -2   4      793.43      651.92    170.61 o 
  -9  -2   4     1394.60     1547.76    215.87 o 
  -8  -2   4       81.47       94.47    136.54 o 
  -7  -2   4        7.78       19.86     48.56 o 
  -6  -2   4     1063.68      970.54    134.13 o 
  -5  -2   4      412.53      451.89     72.37 o 
  -4  -2   4     1755.85     1999.88    119.08 o 
  -3  -2   4     5478.84     5274.93    189.04 o 
  -2  -2   4     2479.29     2367.63    125.77 o 
  -1  -2   4     3562.24     3136.17    179.10 o 
   0  -2   4    19171.40    17871.51    605.28 o 
   1  -2   4     1395.64     1389.62     44.55 o 
   2  -2   4      172.45      196.93     41.53 o 
   3  -2   4       56.03       21.37     68.11 o 
   4  -2   4      167.28      170.47     53.35 o 
   5  -2   4     1989.94     2097.22    249.52 o 
   6  -2   4      153.48      115.98     62.93 o 
   7  -2   4      737.58      639.08    130.28 o 
   8  -2   4      518.14      334.41    192.62 o 
   9  -2   4        4.62      106.65    172.58 o 
  10  -2   4      793.32      834.32    190.81 o 
 -10  -1   4        6.05       29.87    110.43 o 
  -9  -1   4     2049.37     2581.00    302.86 o 
  -8  -1   4     1626.90     1347.67    201.98 o 
  -7  -1   4      929.03      867.84    111.97 o 
  -6  -1   4     1778.17     1719.26    145.19 o 
  -5  -1   4       89.87       87.95     36.86 o 
  -4  -1   4      366.31      410.71     74.26 o 
  -3  -1   4     1980.19     1797.20    139.00 o 
  -2  -1   4      134.99      128.53     92.73 o 
  -1  -1   4       19.57       47.48     26.47 o 
   0  -1   4    25025.99    24759.37   1244.60 o 
   1  -1   4     7553.16     7384.14    326.55 o 
   2  -1   4     9558.06     9851.12    455.78 o 
   3  -1   4      325.91      307.30     50.96 o 
   4  -1   4     3248.79     3831.51    137.80 o 
   5  -1   4     1284.71     1233.17    117.79 o 
   6  -1   4        9.43       51.04     52.33 o 
   7  -1   4      504.51      610.16    111.28 o 
   8  -1   4      442.23      357.00     98.06 o 
   9  -1   4      490.48      380.89    485.28 o 
  10  -1   4      639.83      693.42    278.74 o 
 -10   0   4        2.58        4.53    106.91 o 
  -9   0   4     1101.29     1187.05    207.04 o 
  -8   0   4       31.19       31.99     80.01 o 
  -7   0   4     2375.08     2089.55    244.91 o 
  -6   0   4      947.90     1044.34    115.99 o 
  -5   0   4      479.98      446.58     42.91 o 
  -4   0   4     1599.53     1635.35     87.36 o 
  -3   0   4      211.73      264.81     36.77 o 
  -2   0   4       40.70       48.46     97.63 o 
  -1   0   4      137.93      144.44     31.54 o 
   0   0   4     1567.78     1514.51     88.64 o 
   1   0   4       11.95       17.02     35.64 o 
   2   0   4     9901.39     9514.83    364.13 o 
   3   0   4     1614.01     1483.64    132.39 o 
   4   0   4     6017.58     6382.16    220.96 o 
   5   0   4        9.75       49.14     38.36 o 
   6   0   4      227.33      172.70     70.40 o 
   7   0   4       62.32       81.83     83.87 o 
   8   0   4      139.97      216.12    105.37 o 
   9   0   4      811.75      382.81    200.40 o 
  10   0   4      290.04      167.73     99.17 o 
 -10   1   4      258.63      356.92    158.35 o 
  -9   1   4      400.77      598.18    146.81 o 
  -8   1   4      496.39      423.40    137.04 o 
  -7   1   4     2783.61     2781.05    323.01 o 
  -6   1   4      331.59      276.55     68.57 o 
  -5   1   4     3443.26     3300.21    186.50 o 
  -4   1   4     5544.84     5389.56    207.92 o 
  -3   1   4     2356.13     2432.09     78.10 o 
  -2   1   4     1689.60     1465.62     72.53 o 
  -1   1   4    10683.43    10997.58    550.76 o 
   0   1   4      124.56      303.39    135.45 o 
   1   1   4      121.56      153.81     84.94 o 
   2   1   4     1122.50     1270.48     97.40 o 
   3   1   4     6286.58     6796.69    287.37 o 
   4   1   4    15854.31    16424.92    586.32 o 
   5   1   4      787.15      897.59    137.88 o 
   6   1   4     1236.72     1408.10    109.13 o 
   7   1   4        0.70       40.29     70.28 o 
   8   1   4      114.55        7.86     89.28 o 
   9   1   4      409.80      379.44    191.12 o 
  10   1   4      384.70      446.85    161.68 o 
 -10   2   4      326.45      356.34    145.25 o 
  -9   2   4     2117.29     1971.27    252.89 o 
  -8   2   4        0.58        0.82     81.23 o 
  -7   2   4     1514.83     1646.64    450.56 o 
  -6   2   4       59.34       36.04     52.54 o 
  -5   2   4     9368.93     9091.71    339.30 o 
  -4   2   4     1665.85     1789.28    113.52 o 
  -3   2   4     2599.87     2348.52    180.77 o 
  -2   2   4     1807.05     1772.89    120.31 o 
  -1   2   4     4089.83     3729.26     81.05 o 
   0   2   4     2264.55     2474.32    301.85 o 
   1   2   4      715.97      874.80    137.25 o 
   2   2   4      141.16      250.92     83.92 o 
   3   2   4      207.80      218.05     29.50 o 
   4   2   4     1139.77     1098.39    113.31 o 
   5   2   4     4261.65     4390.79    205.74 o 
   6   2   4     2402.94     2432.84    143.00 o 
   7   2   4       57.10       40.65     85.56 o 
   8   2   4      651.15      674.58    128.86 o 
   9   2   4       94.12       45.98    193.03 o 
  10   2   4       43.68        2.47    117.27 o 
 -10   3   4      655.73      759.60    186.76 o 
  -9   3   4      695.67      799.27    187.23 o 
  -8   3   4      536.07      590.85    194.11 o 
  -7   3   4      110.12       81.14     89.49 o 
  -6   3   4      283.36      162.01    106.46 o 
  -5   3   4     6061.33     6287.77    239.62 o 
  -4   3   4      222.98      233.68     38.95 o 
  -3   3   4     7275.05     6819.07    275.26 o 
  -2   3   4     1425.31     1594.35     82.27 o 
  -1   3   4      299.94      260.15     33.13 o 
   0   3   4     1629.26     2038.89    293.55 o 
   1   3   4      251.91      380.90     55.66 o 
   2   3   4        6.97       28.87     20.06 o 
   3   3   4     6440.15     6761.37    307.62 o 
   4   3   4      318.79      323.58     93.70 o 
   5   3   4     1767.14     1668.11    116.06 o 
   6   3   4      756.63      802.95     93.06 o 
   7   3   4      215.86       86.18     60.03 o 
   8   3   4     2454.72     2430.49    291.13 o 
   9   3   4       24.15       30.71    177.89 o 
  10   3   4      136.09      119.03    122.67 o 
 -10   4   4      167.37      215.50    179.07 o 
  -9   4   4      533.33      520.35    139.12 o 
  -8   4   4      968.81     1063.60    296.45 o 
  -7   4   4       21.41        5.41     55.78 o 
  -6   4   4      795.42      827.42    121.29 o 
  -5   4   4      223.99      223.51     51.60 o 
  -4   4   4      660.07      569.11     78.96 o 
  -3   4   4     8277.15     8028.78    240.12 o 
  -2   4   4    10730.03    11403.71    381.79 o 
  -1   4   4     1770.91     1750.43    138.48 o 
   0   4   4     1894.73     1942.65    134.22 o 
   1   4   4      340.87      332.94     43.06 o 
   2   4   4     2991.88     3154.46    108.89 o 
   3   4   4      309.36      285.31     66.50 o 
   4   4   4      145.95      138.53     40.43 o 
   5   4   4       33.10       73.30     35.26 o 
   6   4   4       17.96       50.38     44.20 o 
   7   4   4     2012.68     1854.66    182.27 o 
   8   4   4      972.80      633.94    208.84 o 
   9   4   4      225.54      198.93    122.67 o 
  -9   5   4      873.91     1151.12    243.41 o 
  -8   5   4       52.17       64.88     92.01 o 
  -7   5   4      549.06      453.61    184.53 o 
  -6   5   4     1379.00     1620.96    137.23 o 
  -5   5   4        2.06       10.87     43.28 o 
  -4   5   4      303.92      339.73     73.96 o 
  -3   5   4     1012.45      974.40     76.88 o 
  -2   5   4     2554.79     2581.71    220.54 o 
  -1   5   4    38424.72    39676.63   1045.45 o 
   0   5   4     1707.94     1773.71    101.51 o 
   1   5   4     1459.55     1483.28     87.40 o 
   2   5   4     3889.24     3585.05    128.06 o 
   3   5   4     1093.42     1028.59    100.64 o 
   4   5   4      847.42      992.82    115.46 o 
   5   5   4      826.54      896.49    114.43 o 
   6   5   4      248.58      202.29     77.01 o 
   7   5   4      576.48      362.47    110.66 o 
   8   5   4        3.08        2.12    200.34 o 
  -9   6   4      407.61      252.49    182.60 o 
  -8   6   4      395.07      402.55    146.29 o 
  -7   6   4     1194.31     1383.86    286.11 o 
  -6   6   4      440.82      580.45    101.04 o 
  -5   6   4      195.54      154.81     72.35 o 
  -4   6   4     1723.07     1942.31    147.34 o 
  -3   6   4      799.05      923.39     71.40 o 
  -2   6   4     7656.63     7445.51    325.33 o 
  -1   6   4     6861.43     6637.98    234.98 o 
   0   6   4      105.19       81.32     31.42 o 
   1   6   4     3298.48     3451.43    156.41 o 
   2   6   4     3400.49     3314.78    207.26 o 
   3   6   4      890.17      991.39     88.50 o 
   4   6   4     1815.83     2094.78    125.38 o 
   5   6   4      133.94      105.11     48.19 o 
   6   6   4      210.07      115.70     94.98 o 
   7   6   4     1253.93     1197.10    344.00 o 
   8   6   4        1.17       74.50    184.83 o 
  -9   7   4       90.49      114.50    134.76 o 
  -8   7   4      165.22      143.49    101.69 o 
  -7   7   4     1120.17     1146.86    309.91 o 
  -6   7   4      575.78      563.04    123.77 o 
  -5   7   4     1313.65     1202.60    157.59 o 
  -4   7   4        5.45       27.64     42.19 o 
  -3   7   4      331.58      328.33     59.51 o 
  -2   7   4     7850.66     8305.31    287.04 o 
  -1   7   4     1289.95     1324.14     84.48 o 
   0   7   4      323.27      336.15     46.45 o 
   1   7   4     2536.95     2252.00     77.99 o 
   2   7   4        1.17       29.59     49.56 o 
   3   7   4     2907.51     2858.60    186.79 o 
   4   7   4      711.65      692.54    121.47 o 
   5   7   4      110.94      133.76     79.05 o 
   6   7   4     5557.61     5399.96    331.27 o 
   7   7   4      195.12      142.04     99.37 o 
   8   7   4      147.34       41.48    192.47 o 
  -8   8   4      758.61      842.71    206.82 o 
  -7   8   4      576.10      653.21    148.15 o 
  -6   8   4      389.62      411.42    100.68 o 
  -5   8   4     1420.20     1443.18    151.07 o 
  -4   8   4      101.26       83.39     58.65 o 
  -3   8   4     5979.48     5857.06    268.08 o 
  -2   8   4     3943.12     4019.16    177.91 o 
  -1   8   4      265.86      288.54     46.95 o 
   0   8   4     2867.69     3053.25    391.47 o 
   1   8   4      808.02      682.07    195.01 o 
   2   8   4      599.82      408.24    126.14 o 
   3   8   4     3116.49     3043.75    232.33 o 
   4   8   4      228.24      216.68     89.26 o 
   5   8   4     4905.49     4644.73    379.77 o 
   6   8   4     1186.79     1325.99    178.69 o 
   7   8   4        0.71        0.71    122.51 o 
   8   8   4      824.36      441.80    273.89 o 
  -8   9   4      539.94      644.20    304.97 o 
  -7   9   4      101.80       64.30     87.48 o 
  -6   9   4     1076.84     1367.03    189.32 o 
  -5   9   4     2574.74     2714.09    285.94 o 
  -4   9   4     1046.63      913.04    111.84 o 
  -3   9   4     3337.90     1908.97    720.65 o 
  -2   9   4      321.30      397.82     78.87 o 
  -1   9   4      144.71      148.08     84.46 o 
   0   9   4     1450.83     1435.52    144.79 o 
   1   9   4        0.01        8.18     58.64 o 
   2   9   4     1372.22     1421.64    169.23 o 
   3   9   4     1082.45     1154.72    149.26 o 
   4   9   4      516.21      584.00    141.90 o 
   5   9   4     1368.27     1762.62    197.43 o 
   6   9   4        0.11       27.67     86.05 o 
   7   9   4     1613.89     1942.64    433.69 o 
   8   9   4       82.34      126.67    236.29 o 
  -8  10   4        0.15       11.97    120.49 o 
  -7  10   4      783.75      575.78    291.80 o 
  -6  10   4     1478.09     1791.51    307.54 o 
  -5  10   4       76.04       89.89    109.52 o 
  -4  10   4      273.88      493.72    177.50 o 
  -3  10   4     7081.40     7024.37    463.55 o 
  -2  10   4      952.82      950.52    130.73 o 
  -1  10   4     1761.14     1873.21    324.58 o 
   0  10   4        2.64        0.64     86.48 o 
   1  10   4      391.09      468.96    133.52 o 
   2  10   4     1355.42     1369.45    164.28 o 
   3  10   4       14.24       28.84     80.98 o 
   4  10   4       17.18       18.63     73.09 o 
   5  10   4     2789.49     3005.74    278.45 o 
   6  10   4      214.46      293.69    216.14 o 
   7  10   4     2239.23     2293.02    476.58 o 
  -7  11   4      496.58      483.98    184.21 o 
  -6  11   4      157.69      142.45    130.07 o 
  -5  11   4        3.94       53.06    104.32 o 
  -4  11   4     2250.69     2505.63    392.86 o 
  -3  11   4      692.97      518.46    243.17 o 
  -2  11   4        1.10       25.56     71.80 o 
  -1  11   4     4717.07     5365.37    764.65 o 
   0  11   4       66.68      114.88     80.08 o 
   1  11   4     1149.98     1425.28    198.43 o 
   2  11   4      181.40      249.24     87.28 o 
   3  11   4       21.99      212.36    147.14 o 
   4  11   4      409.53      570.34    141.31 o 
   5  11   4      250.01      180.57    109.19 o 
   6  11   4        1.14        3.41    125.41 o 
   7  11   4      938.23     1132.12    384.23 o 
  -6  12   4       10.35       56.26    139.49 o 
  -5  12   4      176.24      208.18    146.42 o 
  -4  12   4      336.85      341.25    152.08 o 
  -3  12   4       31.25       13.40     90.11 o 
  -2  12   4     1096.87     1050.73    219.30 o 
  -1  12   4     2174.48     2301.92    248.80 o 
   0  12   4      556.00      776.76    152.20 o 
   1  12   4     3181.49     3173.33    281.11 o 
   2  12   4        2.57       50.42     91.84 o 
   3  12   4      317.04      336.64    176.59 o 
   4  12   4       41.72      125.07     91.35 o 
   5  12   4      213.97      210.07    168.10 o 
   6  12   4     1185.07      665.11    415.07 o 
  -6  13   4      299.90      251.15    249.45 o 
  -5  13   4      163.73       86.81    142.18 o 
  -4  13   4      191.36       45.67    114.36 o 
  -3  13   4       32.22       84.46    124.43 o 
  -2  13   4      989.80      821.82    192.55 o 
  -1  13   4      172.60      163.46    108.01 o 
   0  13   4     1444.22     1181.49    198.47 o 
   1  13   4     1533.40     1519.34    265.09 o 
   2  13   4       16.30       83.26    106.25 o 
   3  13   4       84.21       44.30     87.47 o 
   4  13   4      217.13       75.17    107.82 o 
   5  13   4      172.81      238.58    193.58 o 
  -5  14   4      322.86      243.21    177.60 o 
  -4  14   4      523.02      464.54    154.96 o 
  -3  14   4      129.60      121.81    146.80 o 
  -2  14   4        9.52        0.12    119.96 o 
  -1  14   4      155.04      151.07    109.67 o 
   0  14   4      621.94      774.91    165.45 o 
   1  14   4       36.37      143.99    119.17 o 
   2  14   4      401.37      643.36    197.90 o 
   3  14   4      679.93      677.67    182.27 o 
   4  14   4      447.72      239.26    145.15 o 
  -3  15   4      527.26      632.68    372.65 o 
  -2  15   4        4.73       50.98    158.21 o 
  -1  15   4      245.14      284.19    214.46 o 
   0  15   4       14.73       41.15    119.41 o 
   1  15   4        0.71        1.72    129.55 o 
   2  15   4      975.86     1012.43    212.15 o 
   3  15   4      214.99       95.46    171.69 o 
  -2 -16   5      574.56      579.93    205.45 o 
  -1 -16   5      787.50      550.31    176.71 o 
   0 -16   5     1206.94     1280.97    294.21 o 
   1 -16   5        1.64       27.75    171.17 o 
   2 -16   5      101.81      107.16    222.11 o 
  -3 -15   5      159.93       75.06    119.92 o 
  -2 -15   5      466.72      291.98    121.49 o 
  -1 -15   5      241.85      195.46    136.12 o 
   0 -15   5      648.69      713.26    403.67 o 
   1 -15   5      299.55      258.32    229.88 o 
   2 -15   5     1097.39     1264.42    522.17 o 
   3 -15   5      308.48      223.18    195.02 o 
   4 -15   5       32.93       96.86    203.37 o 
  -5 -14   5      168.41      196.96    151.49 o 
  -4 -14   5      122.60       71.97    111.04 o 
  -3 -14   5      131.96      144.23    121.26 o 
  -2 -14   5      241.21      103.11     93.50 o 
  -1 -14   5      923.65     1035.70    181.70 o 
   0 -14   5     2826.48     2773.79    255.64 o 
   1 -14   5       93.07      105.10    160.63 o 
   2 -14   5     1395.05     1396.83    288.78 o 
   3 -14   5      141.10      183.53    183.24 o 
   4 -14   5      434.68      488.91    233.04 o 
   5 -14   5      294.33      192.32    182.01 o 
  -6 -13   5      759.83      874.43    257.74 o 
  -5 -13   5       31.17      100.92    113.09 o 
  -4 -13   5     1494.78     1938.11    406.96 o 
  -3 -13   5        2.78       32.84     84.15 o 
  -2 -13   5       60.87      120.02     99.19 o 
  -1 -13   5     2802.58     3090.17    261.55 o 
   0 -13   5        1.09        5.99     73.57 o 
   1 -13   5      579.93      285.00    191.00 o 
   2 -13   5      568.37      579.03    209.25 o 
   3 -13   5        7.70       60.98    141.06 o 
   4 -13   5     1328.89     1435.13    289.46 o 
   5 -13   5      115.91      463.58    200.75 o 
   6 -13   5        0.30       46.11    136.38 o 
  -6 -12   5      428.55      399.02    169.12 o 
  -5 -12   5      706.72      205.32    278.42 o 
  -4 -12   5     1481.07     1659.97    235.29 o 
  -3 -12   5       45.91       34.27     81.07 o 
  -2 -12   5     1370.15     1428.39    170.34 o 
  -1 -12   5        2.95       28.76     61.33 o 
   0 -12   5      112.05       86.00     77.61 o 
   1 -12   5     1160.39     1243.89    245.47 o 
   2 -12   5      965.28     1176.48    224.12 o 
   3 -12   5     1055.76      814.21    225.21 o 
   4 -12   5      954.45     1387.40    266.00 o 
   5 -12   5       35.19        3.06    121.11 o 
   6 -12   5     1348.95     1482.96    287.69 o 
   7 -12   5     1225.63      794.90    219.22 o 
  -7 -11   5      858.93      966.72    278.83 o 
  -6 -11   5      350.00      306.23    158.36 o 
  -5 -11   5      635.42      448.35    249.86 o 
  -4 -11   5      846.24     1009.94    227.58 o 
  -3 -11   5      346.18      211.69     76.42 o 
  -2 -11   5     3858.12     4313.29    296.53 o 
  -1 -11   5       27.23       37.85     66.38 o 
   0 -11   5     1291.93     1599.69    163.17 o 
   1 -11   5      136.65      131.01     91.29 o 
   2 -11   5      468.83      748.98    226.86 o 
   3 -11   5      604.45      612.88    164.34 o 
   4 -11   5     1764.01     2114.41    317.71 o 
   5 -11   5      830.17      777.02    281.53 o 
   6 -11   5     3672.13     4190.77    653.95 o 
   7 -11   5      144.31       64.04    112.13 o 
  -8 -10   5     1044.28      458.03    265.26 o 
  -7 -10   5      197.67       50.05    144.02 o 
  -6 -10   5        1.78       13.51    109.67 o 
  -5 -10   5     1506.64     1526.21    230.91 o 
  -4 -10   5      169.03      333.03    101.44 o 
  -3 -10   5     1172.42      886.67    300.90 o 
  -2 -10   5     1779.48     1739.39    208.70 o 
  -1 -10   5      734.78      713.09    103.63 o 
   0 -10   5     4349.05     5184.09    321.56 o 
   1 -10   5      125.70       52.25     73.44 o 
   2 -10   5      955.32      753.47    177.31 o 
   3 -10   5     1388.51     1535.63    267.85 o 
   4 -10   5       79.16       94.35     69.83 o 
   5 -10   5      427.80      316.23    121.86 o 
   6 -10   5      279.60      243.60     99.20 o 
   7 -10   5      124.03       50.35     99.60 o 
   8 -10   5     1013.99     1283.78    199.91 o 
  -8  -9   5      648.02      503.13    336.70 o 
  -7  -9   5       64.11       19.53    137.88 o 
  -6  -9   5     2838.39     2216.00    376.47 o 
  -5  -9   5      587.64      476.81    176.43 o 
  -4  -9   5      146.62      118.45    142.30 o 
  -3  -9   5     3682.94     3938.30    481.79 o 
  -2  -9   5        6.09       25.35     57.23 o 
  -1  -9   5     2897.82     3201.29    210.45 o 
   0  -9   5     1285.39     1284.19    164.47 o 
   1  -9   5      324.19      397.29     95.26 o 
   2  -9   5     6954.10     7102.90    304.97 o 
   3  -9   5      604.92      643.40     97.17 o 
   4  -9   5      112.76      113.14     64.74 o 
   5  -9   5      748.51      747.58    216.43 o 
   6  -9   5      134.35      134.88    120.19 o 
   7  -9   5      146.96      111.95     93.46 o 
   8  -9   5      298.41      170.19    132.01 o 
  -8  -8   5      253.84      200.60    174.85 o 
  -7  -8   5     1740.76     1701.06    247.13 o 
  -6  -8   5      316.19      255.85    185.12 o 
  -5  -8   5      115.98       93.38    115.64 o 
  -4  -8   5      680.92      860.84    160.56 o 
  -3  -8   5     3872.80     4430.17    375.03 o 
  -2  -8   5     1414.67     1494.40    171.92 o 
  -1  -8   5     7065.79     7205.46    412.22 o 
   0  -8   5      415.34      487.39     67.86 o 
   1  -8   5     1971.74     1884.30    111.04 o 
   2  -8   5     3758.25     3927.35    216.18 o 
   3  -8   5      877.02      820.92    108.48 o 
   4  -8   5     1857.57     1804.17    221.56 o 
   5  -8   5      819.04      755.64    126.90 o 
   6  -8   5       11.52       42.44     71.84 o 
   7  -8   5     1161.71     1178.34    177.07 o 
   8  -8   5      207.56      311.98    129.49 o 
   9  -8   5       81.20      150.64    133.07 o 
  -9  -7   5     2186.15     2176.41    348.82 o 
  -8  -7   5       37.61        7.76    127.58 o 
  -7  -7   5     1487.09     1523.28    253.08 o 
  -6  -7   5      297.10      224.35    152.97 o 
  -5  -7   5     2732.89     2594.54    257.39 o 
  -4  -7   5     1668.13     2032.08    161.70 o 
  -3  -7   5       71.07       82.41     29.06 o 
  -2  -7   5      313.32      201.99     68.18 o 
  -1  -7   5     6182.00     6103.46    275.86 o 
   0  -7   5     3410.06     3902.89    148.37 o 
   1  -7   5     8371.14     8443.27    392.75 o 
   2  -7   5     6508.57     6660.67    222.91 o 
   3  -7   5     1040.42     1169.68    115.60 o 
   4  -7   5     2752.49     2904.70    262.42 o 
   5  -7   5      233.73      165.48     80.33 o 
   6  -7   5      880.11      977.71    166.67 o 
   7  -7   5      676.51      531.34    189.85 o 
   8  -7   5       30.20       17.31     91.69 o 
   9  -7   5      719.38      435.74    152.69 o 
  -9  -6   5      177.24       41.48    180.46 o 
  -8  -6   5      182.04      174.80    143.15 o 
  -7  -6   5     2340.80     2931.15    258.43 o 
  -6  -6   5       38.85       32.08     46.27 o 
  -5  -6   5      894.20      997.85    115.04 o 
  -4  -6   5     5011.47     4846.73    275.80 o 
  -3  -6   5     3159.88     3054.16    191.62 o 
  -2  -6   5     2249.73     2018.62    177.00 o 
  -1  -6   5      324.07      234.22     46.25 o 
   0  -6   5      773.52      790.42     78.88 o 
   1  -6   5     4556.80     4889.10    216.85 o 
   2  -6   5      774.96      745.00     68.86 o 
   3  -6   5      439.06      459.70     77.02 o 
   4  -6   5     2755.69     2883.99    202.65 o 
   5  -6   5      538.96      635.39    102.76 o 
   6  -6   5     2512.95     2882.66    604.80 o 
   7  -6   5       30.86       59.49     78.73 o 
   8  -6   5      442.22      464.73    119.05 o 
   9  -6   5      171.28      150.56    110.82 o 
  -9  -5   5        0.03       11.57     96.69 o 
  -8  -5   5     1332.04     1384.81    206.18 o 
  -7  -5   5      625.13      791.66    154.72 o 
  -6  -5   5      313.04      266.59     81.00 o 
  -5  -5   5     3673.79     4381.71    270.04 o 
  -4  -5   5      866.54      760.56    100.02 o 
  -3  -5   5        1.71        6.23     44.82 o 
  -2  -5   5     6455.80     5440.68    230.53 o 
  -1  -5   5     1248.98     1317.75    109.16 o 
   0  -5   5     2269.79     2654.10    187.20 o 
   1  -5   5      119.13      165.88     46.86 o 
   2  -5   5      347.82      392.04     81.24 o 
   3  -5   5     1659.97     1575.02    108.01 o 
   4  -5   5       11.11       30.71     63.73 o 
   5  -5   5      104.21       77.45     61.65 o 
   6  -5   5     2774.12     2519.84    160.38 o 
   7  -5   5      168.37      113.56     76.44 o 
   8  -5   5     1364.83     1321.82    241.43 o 
   9  -5   5      265.80      251.26    149.48 o 
  -9  -4   5       33.23       36.16    102.70 o 
  -8  -4   5      441.43      324.40     96.29 o 
  -7  -4   5      243.42      290.76     95.51 o 
  -6  -4   5     1901.65     1964.58    212.94 o 
  -5  -4   5     2762.31     3218.80    245.21 o 
  -4  -4   5        0.13       12.95     40.47 o 
  -3  -4   5     3123.69     3219.03    196.64 o 
  -2  -4   5        0.79        9.57     21.20 o 
  -1  -4   5      400.43      495.28     64.15 o 
   0  -4   5     3278.51     3141.16    169.05 o 
   1  -4   5        6.13       21.44     40.80 o 
   2  -4   5       28.41       26.27     24.34 o 
   3  -4   5     3156.30     2939.09     92.11 o 
   4  -4   5      166.83       72.81     62.78 o 
   5  -4   5     2595.62     2682.15    220.59 o 
   6  -4   5       10.51       27.78     52.26 o 
   7  -4   5     1003.63     1127.66    144.18 o 
   8  -4   5     1033.07      932.83    141.64 o 
   9  -4   5      148.70      188.45    107.59 o 
 -10  -3   5       13.24       64.01    141.94 o 
  -9  -3   5     1023.23     1095.81    369.07 o 
  -8  -3   5       82.09       76.83     85.05 o 
  -7  -3   5      117.06       89.02     77.15 o 
  -6  -3   5      590.00      609.52    105.76 o 
  -5  -3   5     1217.26     1076.71    143.83 o 
  -4  -3   5       22.14       45.69     59.17 o 
  -3  -3   5     1682.18     1261.93    124.56 o 
  -2  -3   5      687.45      799.19     72.38 o 
  -1  -3   5     3364.31     3042.18    120.81 o 
   0  -3   5      735.37      688.80     27.44 o 
   1  -3   5     4592.65     4593.94    185.76 o 
   2  -3   5      530.13      594.85     79.70 o 
   3  -3   5       92.61       73.20     47.23 o 
   4  -3   5      972.17     1001.12     80.27 o 
   5  -3   5     2059.45     2004.25    126.39 o 
   6  -3   5      535.19      578.93     96.52 o 
   7  -3   5     1484.91     1642.32    280.52 o 
   8  -3   5       85.43       27.67     80.88 o 
   9  -3   5     1019.11      728.28    165.21 o 
  10  -3   5      601.67      350.86    216.83 o 
 -10  -2   5       10.93       41.38    116.43 o 
  -9  -2   5     1535.72     1677.74    308.15 o 
  -8  -2   5       99.25       68.28     87.69 o 
  -7  -2   5      785.97     1061.19    135.44 o 
  -6  -2   5      766.80      872.49    135.31 o 
  -5  -2   5      156.29      220.03     99.29 o 
  -4  -2   5      138.91      204.90     42.48 o 
  -3  -2   5      376.19      359.92     41.86 o 
  -2  -2   5        1.65       18.12     39.89 o 
  -1  -2   5     5157.89     5379.09    324.16 o 
   0  -2   5       25.87       39.87     22.21 o 
   1  -2   5     4716.29     4976.11    149.20 o 
   2  -2   5     3949.90     3738.82     84.56 o 
   3  -2   5    15361.22    15121.38    433.19 o 
   4  -2   5      277.24      275.01     51.47 o 
   5  -2   5      117.95       63.35     43.64 o 
   6  -2   5       27.29       10.35     61.72 o 
   7  -2   5      534.54      707.53    111.33 o 
   8  -2   5      141.79      113.97    101.89 o 
   9  -2   5     1145.78     1310.52    409.37 o 
  10  -2   5      259.95      190.23    271.07 o 
 -10  -1   5      426.42      511.80    176.83 o 
  -9  -1   5     1043.86     1328.46    228.57 o 
  -8  -1   5      182.30      206.42     85.86 o 
  -7  -1   5      891.62     1185.12    333.90 o 
  -6  -1   5      125.23      176.85     65.17 o 
  -5  -1   5       48.29       80.78     56.23 o 
  -4  -1   5    10484.62    10767.19    421.17 o 
  -3  -1   5     1163.21     1056.62    113.96 o 
  -2  -1   5      758.86      806.93    106.39 o 
  -1  -1   5     6667.73     6621.46    177.59 o 
   0  -1   5     2361.65     2494.17    117.46 o 
   1  -1   5     5442.84     4764.70    204.27 o 
   2  -1   5      499.97      323.02     68.50 o 
   3  -1   5      414.63      311.89     95.39 o 
   4  -1   5     8795.14     8185.65    256.36 o 
   5  -1   5     2787.26     3042.50    150.30 o 
   6  -1   5      751.04      985.42    136.63 o 
   7  -1   5      216.74      217.66     80.14 o 
   8  -1   5       23.03       37.05     81.70 o 
   9  -1   5      965.79      917.81    184.84 o 
  10  -1   5      138.66      310.20    269.43 o 
 -10   0   5      580.47      684.85    174.67 o 
  -9   0   5       83.68       88.56    105.62 o 
  -8   0   5       74.40      151.48     92.21 o 
  -7   0   5     1398.19     1314.59    201.85 o 
  -6   0   5       79.61       49.52     59.71 o 
  -5   0   5     1892.17     1930.67    174.14 o 
  -4   0   5      394.89      381.01     51.17 o 
  -3   0   5      124.99      101.61     29.50 o 
  -2   0   5      160.31      220.24     96.70 o 
  -1   0   5      797.33      786.34     84.06 o 
   0   0   5     4274.45     4390.32    238.82 o 
   1   0   5     8079.75     8012.20    236.06 o 
   2   0   5      932.05      898.23     58.97 o 
   3   0   5      243.39      244.83     38.75 o 
   4   0   5     1738.20     1545.14     93.63 o 
   5   0   5       20.85       54.14     43.57 o 
   6   0   5     2405.40     2572.44    323.56 o 
   7   0   5      307.44      231.84     76.21 o 
   8   0   5      248.72      111.26    109.42 o 
   9   0   5      737.78      214.69    209.80 o 
  10   0   5       33.09        0.47    282.00 o 
 -10   1   5       19.03       42.42     98.19 o 
  -9   1   5        0.35       19.79     86.15 o 
  -8   1   5      269.05      347.87    106.92 o 
  -7   1   5       16.46       40.54     67.96 o 
  -6   1   5     1700.97     1683.43    162.36 o 
  -5   1   5     4668.24     4341.39    209.46 o 
  -4   1   5      453.70      498.23     74.06 o 
  -3   1   5     1832.34     1561.04    101.93 o 
  -2   1   5      262.99      313.30     63.80 o 
  -1   1   5      540.77      492.27     63.12 o 
   0   1   5       82.43       70.23     39.21 o 
   1   1   5     3510.98     3237.94    149.88 o 
   2   1   5     1049.10     1017.56     53.23 o 
   3   1   5    11606.96    13047.85    719.33 o 
   4   1   5      572.43      566.82    109.49 o 
   5   1   5     1060.70     1197.17    106.78 o 
   6   1   5     1219.96     1234.98    173.94 o 
   7   1   5       30.44       19.39     67.52 o 
   8   1   5      519.66      365.06    130.56 o 
   9   1   5       11.27        1.18    216.55 o 
  10   1   5       39.48        1.18    250.51 o 
 -10   2   5        6.11       74.90    119.38 o 
  -9   2   5      474.11      506.19    143.44 o 
  -8   2   5       76.16       74.07     81.09 o 
  -7   2   5       90.52      127.94     82.94 o 
  -6   2   5     1037.23      897.18    268.60 o 
  -5   2   5     4558.16     4795.69    213.52 o 
  -4   2   5     2789.48     2750.95    140.55 o 
  -3   2   5     5996.01     5632.04    240.68 o 
  -2   2   5      390.61      383.80     33.37 o 
  -1   2   5     2834.59     2584.86    154.13 o 
   0   2   5        4.99       41.84     29.65 o 
   1   2   5       88.03       18.41     15.58 o 
   2   2   5      259.20      225.06     38.27 o 
   3   2   5     7706.59     8099.34    198.65 o 
   4   2   5      266.47      306.45     59.63 o 
   5   2   5     2422.72     2524.91    174.49 o 
   6   2   5      259.75      250.67     51.79 o 
   7   2   5      178.83      128.98     85.78 o 
   8   2   5      710.11      625.14    235.14 o 
   9   2   5        1.76        4.70    187.53 o 
  10   2   5       73.63       50.31    100.03 o 
 -10   3   5       24.53       87.18    137.06 o 
  -9   3   5      438.13      586.37    158.02 o 
  -8   3   5       27.66       58.88    102.19 o 
  -7   3   5        2.65       27.13     74.39 o 
  -6   3   5     1407.07     1517.63    207.68 o 
  -5   3   5      257.31      159.75     47.18 o 
  -4   3   5     5159.75     5117.51    178.70 o 
  -3   3   5      276.67      245.91     57.32 o 
  -2   3   5      550.95      561.61     56.46 o 
  -1   3   5    27836.86    27273.59    816.63 o 
   0   3   5     2297.04     2272.67    137.98 o 
   1   3   5      701.75      565.28     67.77 o 
   2   3   5     1514.56     1646.95    128.22 o 
   3   3   5      188.75      206.11     76.17 o 
   4   3   5      195.75      223.20     47.33 o 
   5   3   5     1594.60     1492.47    178.81 o 
   6   3   5      989.16     1055.15    105.73 o 
   7   3   5      880.14      894.78    129.51 o 
   8   3   5        0.20       23.29    114.70 o 
   9   3   5      414.86       63.92    262.61 o 
  -9   4   5     1557.30     1632.35    624.69 o 
  -8   4   5       58.77      128.83    101.28 o 
  -7   4   5      550.07      636.44    139.17 o 
  -6   4   5      288.47      337.93    110.38 o 
  -5   4   5      165.54      225.02     62.41 o 
  -4   4   5     3387.53     3368.28    157.49 o 
  -3   4   5       66.15       60.06     31.17 o 
  -2   4   5     5840.73     6035.16    201.48 o 
  -1   4   5     3698.94     4010.17    313.41 o 
   0   4   5      421.77      377.88     34.27 o 
   1   4   5     1718.99     1706.05    127.02 o 
   2   4   5      331.20      298.81     40.04 o 
   3   4   5        2.66       34.87     29.02 o 
   4   4   5      199.82      190.41     68.74 o 
   5   4   5      315.07      267.53     80.80 o 
   6   4   5        6.89       16.16     45.52 o 
   7   4   5      252.87      225.78     85.47 o 
   8   4   5      556.29      437.48    159.30 o 
   9   4   5     1114.83       65.21    229.13 o 
  -9   5   5        8.64       13.94     96.45 o 
  -8   5   5     1277.00     1375.36    243.34 o 
  -7   5   5      704.86      924.84    164.96 o 
  -6   5   5       84.92       88.04     71.46 o 
  -5   5   5      192.02      126.11     56.56 o 
  -4   5   5      998.52      850.81    119.59 o 
  -3   5   5       19.75       22.63     25.98 o 
  -2   5   5     7940.00     8255.78    260.96 o 
  -1   5   5     4054.51     4276.85    128.11 o 
   0   5   5     1485.39     1532.64    127.37 o 
   1   5   5     7224.31     7090.88    346.86 o 
   2   5   5     1858.59     1763.22    134.39 o 
   3   5   5     1204.07     1269.76    122.74 o 
   4   5   5        0.41       32.62     37.36 o 
   5   5   5      947.83      792.73     99.74 o 
   6   5   5        1.08       22.82     58.31 o 
   7   5   5      521.82      312.01     95.44 o 
   8   5   5      912.18      255.45    215.03 o 
  -9   6   5       99.99       33.61    115.13 o 
  -8   6   5     1683.84     1338.39    216.93 o 
  -7   6   5      234.13      209.14    125.39 o 
  -6   6   5      973.73     1100.73    158.03 o 
  -5   6   5      803.26      780.77    101.75 o 
  -4   6   5       91.37      149.72     68.38 o 
  -3   6   5       43.62       86.51     41.89 o 
  -2   6   5    35727.36    36847.82   1256.22 o 
  -1   6   5      357.61      349.15     73.37 o 
   0   6   5     6609.37     7138.07    306.25 o 
   1   6   5     2919.58     2850.00    140.22 o 
   2   6   5     3738.64     3807.70    135.54 o 
   3   6   5     4445.50     4542.67    201.33 o 
   4   6   5        0.83       18.17     36.35 o 
   5   6   5      400.73      223.95     73.84 o 
   6   6   5       13.82       46.48     69.42 o 
   7   6   5       48.85       65.83    120.16 o 
   8   6   5      392.64       15.04    180.95 o 
  -9   7   5        0.55       51.18    121.22 o 
  -8   7   5      748.93      525.07    287.29 o 
  -7   7   5        6.61       12.59     82.18 o 
  -6   7   5     1610.25     1764.02    273.35 o 
  -5   7   5      310.47      317.13     96.75 o 
  -4   7   5      465.07      379.39    114.69 o 
  -3   7   5     3605.08     3967.34    166.43 o 
  -2   7   5      108.26       84.93     30.23 o 
  -1   7   5      166.51      131.76     46.23 o 
   0   7   5     2695.45     2915.51    200.96 o 
   1   7   5       53.88      142.12     42.01 o 
   2   7   5     5844.44     6202.98    337.90 o 
   3   7   5     2495.18     2472.07    159.41 o 
   4   7   5      167.56      212.64     68.78 o 
   5   7   5      530.14      365.98     97.54 o 
   6   7   5      191.12      161.69     84.27 o 
   7   7   5      335.96      533.58    202.04 o 
   8   7   5       67.53       56.28    214.44 o 
  -8   8   5       93.47      100.22    105.96 o 
  -7   8   5      289.67      412.57    146.44 o 
  -6   8   5     1398.62     1768.87    176.66 o 
  -5   8   5       27.11       41.24     57.67 o 
  -4   8   5     1500.72     1630.40    302.00 o 
  -3   8   5     1013.95     1062.43    121.01 o 
  -2   8   5     1157.18     1107.43    110.76 o 
  -1   8   5     1245.62     1056.43     81.22 o 
   0   8   5      120.07       45.21     54.03 o 
   1   8   5        4.20       10.29     47.13 o 
   2   8   5     3038.51     2674.26    254.45 o 
   3   8   5      190.57      163.19     73.74 o 
   4   8   5     2014.72     2247.59    210.09 o 
   5   8   5     4388.29     4282.73    298.01 o 
   6   8   5      881.32      765.17    188.24 o 
   7   8   5     1418.21     1014.20    513.12 o 
   8   8   5       60.81        4.47    215.73 o 
  -8   9   5       22.77       21.46    110.44 o 
  -7   9   5      307.89      324.46    118.25 o 
  -6   9   5      370.72      387.36    100.92 o 
  -5   9   5      190.74       78.23     78.64 o 
  -4   9   5      795.69      708.79    279.09 o 
  -3   9   5      446.03      305.26     89.09 o 
  -2   9   5     2652.30     2191.68    184.75 o 
  -1   9   5      585.32      726.62    134.46 o 
   0   9   5      421.55      472.46    133.20 o 
   1   9   5      505.21      490.93    148.55 o 
   2   9   5      761.03      645.95    129.28 o 
   3   9   5        4.43       16.90     57.66 o 
   4   9   5     3114.33     3448.37    257.52 o 
   5   9   5      113.29      181.77    133.16 o 
   6   9   5     1566.01     1408.77    260.95 o 
   7   9   5     1305.12      689.82    464.36 o 
   8   9   5        7.98        3.53    142.24 o 
  -8  10   5      129.03       90.29    124.91 o 
  -7  10   5     1174.37      423.69    344.28 o 
  -6  10   5      226.72       70.15     83.96 o 
  -5  10   5      302.76      419.35    173.25 o 
  -4  10   5      756.14      935.22    189.60 o 
  -3  10   5     2327.88     2266.31    312.79 o 
  -2  10   5     2479.83     2690.94    218.47 o 
  -1  10   5       78.94       78.16     72.59 o 
   0  10   5     1470.23     1111.63    138.39 o 
   1  10   5     3189.03     3632.53    276.83 o 
   2  10   5      136.14      105.75    103.35 o 
   3  10   5      590.91      602.96    117.28 o 
   4  10   5      247.68      292.15    105.82 o 
   5  10   5       83.93      156.33    143.85 o 
   6  10   5     3726.33     4089.87    430.03 o 
   7  10   5      245.15      235.42    274.54 o 
  -7  11   5      412.48      359.20    236.18 o 
  -6  11   5       26.38        0.35    105.37 o 
  -5  11   5      337.24      238.07    215.91 o 
  -4  11   5       99.68       63.17    112.77 o 
  -3  11   5     1251.99      752.73    161.21 o 
  -2  11   5     1774.31     1539.25    296.61 o 
  -1  11   5      119.65      253.27     82.84 o 
   0  11   5     1524.03     1325.26    186.99 o 
   1  11   5     1026.41      990.32    176.35 o 
   2  11   5     1076.89     1342.30    187.02 o 
   3  11   5      263.29      176.52    105.04 o 
   4  11   5       19.50       18.06     74.36 o 
   5  11   5      386.73      240.96    146.04 o 
   6  11   5      417.53      172.66    174.97 o 
   7  11   5       41.02       16.52    144.76 o 
  -6  12   5      387.28      395.75    173.19 o 
  -5  12   5      185.19      237.34    161.48 o 
  -4  12   5       63.58      338.52    136.68 o 
  -3  12   5     1288.10     1143.80    285.58 o 
  -2  12   5      293.30      247.38    151.51 o 
  -1  12   5      317.10      166.97     94.52 o 
   0  12   5     3179.63     3718.58    322.44 o 
   1  12   5      590.70      168.55    105.40 o 
   2  12   5      470.27      451.00    189.70 o 
   3  12   5      681.51      651.87    139.44 o 
   4  12   5     1784.32     1699.90    281.29 o 
   5  12   5     1252.64      946.67    295.86 o 
   6  12   5       59.81       42.94    124.19 o 
  -5  13   5       26.79       37.15    137.39 o 
  -4  13   5      704.87      772.89    208.56 o 
  -3  13   5      406.22      697.44    198.03 o 
  -2  13   5      253.99       40.98    119.59 o 
  -1  13   5     1230.19      880.13    244.15 o 
   0  13   5     3833.33     3781.85    355.50 o 
   1  13   5       31.98       69.88    104.07 o 
   2  13   5     2666.05     3135.67    332.56 o 
   3  13   5      133.40       96.18    139.54 o 
   4  13   5      209.72      337.05    180.02 o 
   5  13   5      350.72      359.66    199.59 o 
  -4  14   5      585.28      367.53    167.03 o 
  -3  14   5       36.59        8.93    125.16 o 
  -2  14   5        1.17       43.59    127.10 o 
  -1  14   5      237.11      218.84    118.77 o 
   0  14   5       65.38       61.60    119.26 o 
   1  14   5      846.14      648.29    165.79 o 
   2  14   5     1890.28     2097.35    253.39 o 
   3  14   5      372.05      215.51    164.82 o 
   4  14   5     1015.56      740.56    224.47 o 
  -3  15   5       37.99      111.59    159.93 o 
  -2  15   5      641.86      541.39    197.45 o 
  -1  15   5        1.97        4.82    131.25 o 
   0  15   5       94.19      176.34    136.98 o 
   1  15   5      169.76      262.11    157.59 o 
   2  15   5     1011.34      827.77    243.35 o 
  -1 -16   6      238.59      281.31    224.53 o 
   0 -16   6     1392.22     1548.37    341.22 o 
   1 -16   6       11.65       82.34    191.09 o 
   2 -16   6     1017.94      849.13    362.14 o 
  -3 -15   6      118.76      146.42    143.55 o 
  -2 -15   6      151.72       68.10    132.75 o 
  -1 -15   6      325.25      133.22    159.41 o 
   0 -15   6      257.83      288.61    214.76 o 
   1 -15   6      465.93      396.61    229.16 o 
   2 -15   6      457.67      729.70    245.12 o 
   3 -15   6       36.24      116.12    184.14 o 
   4 -15   6      110.53      102.23    197.36 o 
  -5 -14   6      897.36      770.15    225.21 o 
  -4 -14   6      490.98      414.68    360.02 o 
  -3 -14   6       28.23       35.89    122.70 o 
  -2 -14   6       13.49       23.49     94.87 o 
  -1 -14   6      629.96      512.55    156.67 o 
   0 -14   6      624.32      367.95    170.59 o 
   1 -14   6      535.47      514.88    230.70 o 
   2 -14   6      566.10      485.68    263.14 o 
   3 -14   6      570.41      764.34    446.33 o 
   4 -14   6      855.80     1200.34    306.58 o 
   5 -14   6       17.47       61.85    166.62 o 
  -5 -13   6     2095.47     1982.61    335.53 o 
  -4 -13   6       80.50       47.69    107.39 o 
  -3 -13   6     1040.76     1022.72    215.73 o 
  -2 -13   6     1468.48     1379.36    459.32 o 
  -1 -13   6     3077.97     3050.98    278.70 o 
   0 -13   6       43.42      105.80     80.63 o 
   1 -13   6       60.16       74.65    138.04 o 
   2 -13   6      151.36      310.32    173.36 o 
   3 -13   6     1270.09     1015.35    223.08 o 
   4 -13   6      758.28      854.07    275.71 o 
   5 -13   6      361.50      196.13    182.28 o 
   6 -13   6       25.96       46.89    152.08 o 
  -6 -12   6      231.77      179.36    164.93 o 
  -5 -12   6     1341.74     1618.23    278.15 o 
  -4 -12   6        2.14       23.76    111.75 o 
  -3 -12   6     2717.93     3046.33    379.34 o 
  -2 -12   6     2682.38     2995.51    343.07 o 
  -1 -12   6     1411.22     1382.73    176.26 o 
   0 -12   6     1061.37     1290.32    234.59 o 
   1 -12   6       26.14       40.93    125.41 o 
   2 -12   6       55.58       52.11    152.31 o 
   3 -12   6      268.33      313.95    183.44 o 
   4 -12   6       73.39       54.80    144.13 o 
   5 -12   6     1032.54     1185.45    245.13 o 
   6 -12   6      518.09      618.49    216.23 o 
   7 -12   6      148.77      158.23    192.00 o 
  -7 -11   6       98.94       94.80    154.60 o 
  -6 -11   6      821.66      810.08    232.39 o 
  -5 -11   6     2332.83     2561.84    341.31 o 
  -4 -11   6      353.63      282.75    213.79 o 
  -3 -11   6     2003.64     2342.66    299.45 o 
  -2 -11   6       50.47       49.02     60.31 o 
  -1 -11   6     3526.27     3930.17    337.47 o 
   0 -11   6     1021.04     1199.23    148.37 o 
   1 -11   6        0.01        4.96     83.72 o 
   2 -11   6      455.44      347.19    241.93 o 
   3 -11   6      305.14      711.56    181.13 o 
   4 -11   6      187.14      129.29    165.88 o 
   5 -11   6     1470.57     1901.63    291.75 o 
   6 -11   6      937.34      593.83    248.04 o 
   7 -11   6      178.48      183.00    130.66 o 
  -7 -10   6        0.56        0.24    129.42 o 
  -6 -10   6      629.52      933.53    239.02 o 
  -5 -10   6      411.33      393.45    151.34 o 
  -4 -10   6      321.96      336.44    174.41 o 
  -3 -10   6     2950.75     3008.40    284.43 o 
  -2 -10   6      205.75      220.50    142.09 o 
  -1 -10   6     4427.03     5129.36    304.84 o 
   0 -10   6       37.68       49.05     59.31 o 
   1 -10   6     1086.39     1295.43    162.44 o 
   2 -10   6      764.36      677.12    135.57 o 
   3 -10   6      347.42      301.81    146.49 o 
   4 -10   6      644.36      510.50    113.47 o 
   5 -10   6     1013.81     1178.84    200.69 o 
   6 -10   6      102.85       80.90     86.08 o 
   7 -10   6     3645.59     4337.63    480.75 o 
   8 -10   6      214.99      153.45    116.39 o 
  -8  -9   6        0.45      128.75    182.90 o 
  -7  -9   6     1714.71     1585.23    301.71 o 
  -6  -9   6      599.74      527.29    173.96 o 
  -5  -9   6       17.58        2.23     79.15 o 
  -4  -9   6      870.41      946.28    352.68 o 
  -3  -9   6     1393.09     1565.72    761.11 o 
  -2  -9   6      362.31      271.76    102.03 o 
  -1  -9   6     2647.88     2626.68    280.93 o 
   0  -9   6       34.50       28.26     50.52 o 
   1  -9   6     4123.96     3967.18    218.93 o 
   2  -9   6     1832.97     1996.16    159.54 o 
   3  -9   6      390.92      599.08    152.56 o 
   4  -9   6      417.14      442.00    109.28 o 
   5  -9   6        0.24        4.70     57.68 o 
   6  -9   6     2299.81     2229.00    295.03 o 
   7  -9   6     1687.14     1708.71    281.95 o 
   8  -9   6       16.37       29.75    114.63 o 
  -8  -8   6      354.43      220.79    161.21 o 
  -7  -8   6     2493.82     2796.43    380.21 o 
  -6  -8   6       11.46        2.47     84.02 o 
  -5  -8   6     1249.81     1204.58    253.63 o 
  -4  -8   6     1076.40     1089.06    170.32 o 
  -3  -8   6        5.96       18.40     47.42 o 
  -2  -8   6     2006.11     2126.33    174.58 o 
  -1  -8   6      158.62      110.57     30.66 o 
   0  -8   6       38.83       35.33     39.41 o 
   1  -8   6     3631.42     3599.74    191.83 o 
   2  -8   6       84.27       59.13     36.53 o 
   3  -8   6     1897.02     1757.21    150.00 o 
   4  -8   6      659.31      665.68    129.50 o 
   5  -8   6      230.90      155.81     61.71 o 
   6  -8   6      454.60      280.19     79.81 o 
   7  -8   6      671.69      545.59    198.36 o 
   8  -8   6      332.65      260.10    125.14 o 
  -9  -7   6       64.65       16.78    170.61 o 
  -8  -7   6     1243.93     1341.99    475.29 o 
  -7  -7   6      670.02      663.32    175.94 o 
  -6  -7   6     2120.14     1627.62    238.16 o 
  -5  -7   6     2179.10     2436.62    296.90 o 
  -4  -7   6       45.46       32.77     45.42 o 
  -3  -7   6      132.97      157.73     37.24 o 
  -2  -7   6     3537.81     3757.31    230.18 o 
  -1  -7   6       23.32       26.54     25.78 o 
   0  -7   6     1728.43     1910.16    193.90 o 
   1  -7   6     3660.92     3861.12    187.91 o 
   2  -7   6       47.95       45.74     30.53 o 
   3  -7   6     3662.35     3700.17    275.20 o 
   4  -7   6       13.31       21.02     49.83 o 
   5  -7   6     2119.41     2102.24    198.01 o 
   6  -7   6     1825.44     2118.91    333.72 o 
   7  -7   6       63.07      134.31     88.62 o 
   8  -7   6      307.25      334.80    170.70 o 
   9  -7   6      804.97      935.87    204.26 o 
  -9  -6   6       95.96       72.41    181.29 o 
  -8  -6   6     1061.38     1369.43    295.54 o 
  -7  -6   6      470.13      484.44    104.43 o 
  -6  -6   6     2228.09     2236.41    183.32 o 
  -5  -6   6     2801.77     2985.57    185.99 o 
  -4  -6   6     2665.06     2888.96    186.96 o 
  -3  -6   6     1397.38     1342.95    123.64 o 
  -2  -6   6       39.12       52.88     24.32 o 
  -1  -6   6      772.00      694.38     69.80 o 
   0  -6   6     4885.36     5066.21    332.58 o 
   1  -6   6     5010.47     5312.42    247.02 o 
   2  -6   6     1271.56     1532.54    137.37 o 
   3  -6   6     3324.34     3618.41    301.66 o 
   4  -6   6      508.94      583.47     89.03 o 
   5  -6   6     4046.13     4115.53    227.31 o 
   6  -6   6      879.61      862.01    159.84 o 
   7  -6   6      421.02      343.12    167.00 o 
   8  -6   6      306.67      235.31     98.97 o 
   9  -6   6       89.86      140.50    110.59 o 
  -9  -5   6      317.40      654.07    165.98 o 
  -8  -5   6      500.91      506.89    207.41 o 
  -7  -5   6      229.16      205.22     72.43 o 
  -6  -5   6     1408.51     1740.64    172.22 o 
  -5  -5   6     2223.46     2107.38    172.77 o 
  -4  -5   6     1972.47     1746.98    139.12 o 
  -3  -5   6     4657.95     4405.25    140.43 o 
  -2  -5   6     4622.41     4540.97    147.84 o 
  -1  -5   6     2175.04     2331.61    103.76 o 
   0  -5   6     2422.97     2611.34    133.99 o 
   1  -5   6    10299.27    11200.81    351.14 o 
   2  -5   6     2793.71     2821.14    136.51 o 
   3  -5   6     2490.28     2731.26    175.53 o 
   4  -5   6        4.36       20.87     52.93 o 
   5  -5   6     1305.92     1449.75    159.71 o 
   6  -5   6       50.85       54.65     52.85 o 
   7  -5   6     1573.80     1359.11    214.66 o 
   8  -5   6      343.09      249.89    117.09 o 
   9  -5   6      328.59      242.38    112.31 o 
  -9  -4   6      228.21      215.99    132.47 o 
  -8  -4   6       15.32       26.15     68.23 o 
  -7  -4   6      385.96      521.45    147.14 o 
  -6  -4   6     1648.10     2257.14    176.39 o 
  -5  -4   6        0.25        7.33     42.32 o 
  -4  -4   6     4748.67     4702.24    304.65 o 
  -3  -4   6     2942.61     2611.31    133.33 o 
  -2  -4   6     2756.11     2373.56    123.65 o 
  -1  -4   6     3374.26     3121.05    125.33 o 
   0  -4   6      940.95      974.29     39.25 o 
   1  -4   6     5040.89     5089.07    236.22 o 
   2  -4   6     5750.87     5496.18    202.28 o 
   3  -4   6      932.84      917.04     83.17 o 
   4  -4   6     1153.96     1122.86    103.20 o 
   5  -4   6     1408.50     1458.85    191.98 o 
   6  -4   6       13.21       31.82     56.07 o 
   7  -4   6      989.96      938.13    175.56 o 
   8  -4   6       21.31       56.06     84.20 o 
   9  -4   6      714.17      454.84    197.58 o 
  -9  -3   6      171.21       22.24     81.45 o 
  -8  -3   6        1.58       11.41     64.58 o 
  -7  -3   6       20.22       99.98     87.67 o 
  -6  -3   6       99.61      133.53     59.09 o 
  -5  -3   6      494.23      593.14    100.45 o 
  -4  -3   6     7002.07     7433.09    291.67 o 
  -3  -3   6      629.49      675.49    101.34 o 
  -2  -3   6    11686.03    10909.70    326.12 o 
  -1  -3   6     4831.52     4194.35    109.26 o 
   0  -3   6      827.91      605.39     49.69 o 
   1  -3   6     3102.95     2992.98    139.22 o 
   2  -3   6       20.43       30.39     89.05 o 
   3  -3   6      775.19     1010.82    113.11 o 
   4  -3   6     3867.94     3777.47    275.78 o 
   5  -3   6      266.81      341.35     65.72 o 
   6  -3   6      619.28      611.36    109.34 o 
   7  -3   6      753.43      783.72    141.49 o 
   8  -3   6      509.72      459.41    143.67 o 
   9  -3   6     1785.47     1475.85    605.54 o 
 -10  -2   6      814.70      978.36    438.45 o 
  -9  -2   6      160.73      122.89    103.35 o 
  -8  -2   6     1029.40     1285.36    192.62 o 
  -7  -2   6       48.18       38.17     52.51 o 
  -6  -2   6       22.15       27.05     41.07 o 
  -5  -2   6       10.68       20.83     47.09 o 
  -4  -2   6      123.10       95.32     48.79 o 
  -3  -2   6      424.10      371.82     77.26 o 
  -2  -2   6     4723.63     4895.43    278.44 o 
  -1  -2   6     8558.01     8606.72    416.38 o 
   0  -2   6     8978.96     9062.02    332.68 o 
   1  -2   6     4419.07     4344.57    120.11 o 
   2  -2   6      981.13      911.98     85.41 o 
   3  -2   6     1073.68     1218.73    123.06 o 
   4  -2   6        4.36       33.88     31.13 o 
   5  -2   6        2.75       11.52     36.96 o 
   6  -2   6     1058.94     1224.17    170.34 o 
   7  -2   6       45.84       52.25     68.88 o 
   8  -2   6      228.61      236.39     88.85 o 
   9  -2   6      663.70      494.79    185.64 o 
  10  -2   6       37.72        0.47    236.41 o 
 -10  -1   6      382.23      393.60    267.49 o 
  -9  -1   6       20.92       31.09     94.82 o 
  -8  -1   6      733.43      990.26    214.39 o 
  -7  -1   6       48.19      111.50     62.79 o 
  -6  -1   6     1141.72      981.03    123.63 o 
  -5  -1   6      690.72      722.03    152.43 o 
  -4  -1   6       54.20       53.37     51.67 o 
  -3  -1   6       67.01       77.38     29.51 o 
  -2  -1   6      415.94      340.24     51.44 o 
  -1  -1   6        0.60        2.96     21.51 o 
   0  -1   6     2252.32     1866.11     75.34 o 
   1  -1   6     6707.50     7357.33    390.54 o 
   2  -1   6     7658.53     7667.88    264.43 o 
   3  -1   6     2272.20     2356.90    130.91 o 
   4  -1   6      334.24      296.17     46.90 o 
   5  -1   6      741.09      668.88     99.39 o 
   6  -1   6      311.85      338.40    103.78 o 
   7  -1   6       44.01       22.65     74.01 o 
   8  -1   6       24.13       41.51     87.58 o 
   9  -1   6      320.21      225.91    132.65 o 
  10  -1   6       97.39       56.99    245.81 o 
 -10   0   6      185.29       69.28    104.75 o 
  -9   0   6      210.60      199.55    115.81 o 
  -8   0   6       43.35       75.91     86.42 o 
  -7   0   6      155.54      141.80     71.81 o 
  -6   0   6     1903.55     1791.28    252.08 o 
  -5   0   6     4107.34     4727.91    226.11 o 
  -4   0   6       87.69      143.62     36.68 o 
  -3   0   6      171.84      240.24     99.12 o 
  -2   0   6      991.83      781.76    111.24 o 
  -1   0   6     2473.52     2239.01    179.48 o 
   0   0   6     3551.75     3645.45    137.78 o 
   1   0   6       43.45       20.37     28.35 o 
   2   0   6     1186.18     1304.25    123.53 o 
   3   0   6     1845.10     1600.88    118.17 o 
   4   0   6     5196.95     5362.67    300.33 o 
   5   0   6      912.69      995.44     85.55 o 
   6   0   6        9.90      135.10     75.22 o 
   7   0   6      255.27      215.35     78.82 o 
   8   0   6      268.96      189.22    101.03 o 
   9   0   6        0.23       99.54    127.93 o 
  10   0   6      297.90      266.61    266.26 o 
 -10   1   6      129.67      184.34    141.09 o 
  -9   1   6      274.63      312.88    136.98 o 
  -8   1   6      133.61       26.20     60.85 o 
  -7   1   6      386.64      383.69    119.79 o 
  -6   1   6     3517.82     3752.61    292.71 o 
  -5   1   6      204.59      125.89     56.26 o 
  -4   1   6     4250.29     4090.38    180.91 o 
  -3   1   6        4.67        5.83     46.82 o 
  -2   1   6        7.04        9.24     33.02 o 
  -1   1   6      769.94      646.97     60.02 o 
   0   1   6       58.45       15.37     46.50 o 
   1   1   6       26.73       86.39     36.48 o 
   2   1   6     3406.12     3252.83    119.74 o 
   3   1   6      401.46      289.59     58.90 o 
   4   1   6     1085.58     1127.18    116.84 o 
   5   1   6     3306.21     3460.03    281.70 o 
   6   1   6     2915.65     2814.74    210.13 o 
   7   1   6       65.72       80.33     76.66 o 
   8   1   6       28.78       83.61    107.25 o 
   9   1   6      123.52      211.34    168.32 o 
 -10   2   6      537.12      447.91    324.60 o 
  -9   2   6      104.54      195.68    116.27 o 
  -8   2   6      172.71      105.82    118.32 o 
  -7   2   6      912.66      892.23    272.37 o 
  -6   2   6      300.39      247.17     45.80 o 
  -5   2   6        5.90       20.96     40.74 o 
  -4   2   6     5480.33     5748.71    260.59 o 
  -3   2   6      266.52      313.77     68.02 o 
  -2   2   6     3976.21     3717.08    167.35 o 
  -1   2   6      230.79      233.83     43.42 o 
   0   2   6      632.42      688.98     45.63 o 
   1   2   6      744.79      616.27    114.94 o 
   2   2   6        2.72       16.50     21.62 o 
   3   2   6     4304.95     5246.41    175.29 o 
   4   2   6      962.17      808.25    149.05 o 
   5   2   6     1787.67     1777.74    126.78 o 
   6   2   6     2632.63     2368.05    175.10 o 
   7   2   6      401.95      341.17    162.31 o 
   8   2   6      325.12      378.50    146.50 o 
   9   2   6      275.81      102.58    215.61 o 
  -9   3   6       67.99       92.04    122.60 o 
  -8   3   6      264.87      336.49    123.80 o 
  -7   3   6      188.09      159.25    109.45 o 
  -6   3   6       80.77       24.17     62.14 o 
  -5   3   6     1116.54     1335.40    234.08 o 
  -4   3   6       67.74       74.78     34.75 o 
  -3   3   6        0.74        5.39     31.06 o 
  -2   3   6    13862.21    12904.21    492.21 o 
  -1   3   6      641.65      428.79     70.92 o 
   0   3   6     1240.32     1359.06    171.08 o 
   1   3   6      560.30      669.73     54.27 o 
   2   3   6      837.04      775.35     95.20 o 
   3   3   6     3120.80     3510.59    228.55 o 
   4   3   6      373.50      482.75     63.57 o 
   5   3   6       19.53       23.66     38.95 o 
   6   3   6      223.87      263.71     58.05 o 
   7   3   6      765.30      702.94    272.25 o 
   8   3   6     1872.57     1981.76    354.15 o 
   9   3   6      471.63      138.65    226.07 o 
  -9   4   6      454.51      134.44    114.86 o 
  -8   4   6      611.82      552.06    144.40 o 
  -7   4   6      220.34      381.22    117.15 o 
  -6   4   6      284.81      198.23     72.71 o 
  -5   4   6     1712.58     1799.81    136.96 o 
  -4   4   6      144.44      109.43     45.71 o 
  -3   4   6      760.53      812.53     74.14 o 
  -2   4   6     6524.99     6552.37    211.42 o 
  -1   4   6       69.44      110.67     34.87 o 
   0   4   6     8268.73     8444.59    207.96 o 
   1   4   6     1683.26     1566.35     63.20 o 
   2   4   6     2833.93     2814.96    137.77 o 
   3   4   6     2093.46     2487.40    191.97 o 
   4   4   6      669.87      595.51     79.12 o 
   5   4   6     1727.51     1635.49    189.81 o 
   6   4   6      131.40       82.47     62.42 o 
   7   4   6       28.81       24.37     60.72 o 
   8   4   6     1180.09      754.60    271.72 o 
   9   4   6      334.00       47.82    207.51 o 
  -9   5   6      108.90       15.16    111.01 o 
  -8   5   6     1161.03      915.93    182.60 o 
  -7   5   6      202.22      241.93    131.84 o 
  -6   5   6     1379.99     1432.78    175.13 o 
  -5   5   6      293.77      437.96    105.83 o 
  -4   5   6       63.43       34.34     49.84 o 
  -3   5   6       28.35       33.45     41.62 o 
  -2   5   6       33.75       72.42     54.60 o 
  -1   5   6     1021.98     1288.53    124.42 o 
   0   5   6     5940.34     6058.05    221.82 o 
   1   5   6      731.03      722.31     53.94 o 
   2   5   6     3286.42     3790.14    183.76 o 
   3   5   6     1567.02     1776.85    189.69 o 
   4   5   6      437.77      419.37     63.05 o 
   5   5   6      660.09      700.28     83.74 o 
   6   5   6       76.96       94.34     69.50 o 
   7   5   6      154.84       72.40     96.45 o 
   8   5   6      175.09       17.51    178.48 o 
  -9   6   6      646.63      578.12    203.69 o 
  -8   6   6      513.92      371.25    307.44 o 
  -7   6   6      398.73      469.28    162.33 o 
  -6   6   6     2732.48     3224.13    299.49 o 
  -5   6   6      308.38      320.75    152.66 o 
  -4   6   6      892.10      990.05    110.27 o 
  -3   6   6      169.22      208.14     55.41 o 
  -2   6   6     3845.87     3967.76    233.06 o 
  -1   6   6       10.84       23.68     32.41 o 
   0   6   6      539.62      484.51     40.69 o 
   1   6   6     2612.42     2593.89    118.71 o 
   2   6   6    13600.13    14915.97    447.39 o 
   3   6   6      438.53      519.54    102.01 o 
   4   6   6     3976.60     3984.22    268.23 o 
   5   6   6       64.67       69.58     54.73 o 
   6   6   6     1058.64      747.95    296.28 o 
   7   6   6     1247.94      876.49    209.42 o 
   8   6   6      117.00       21.63    117.46 o 
  -9   7   6      370.96      417.10    158.03 o 
  -8   7   6      265.57       88.17     87.02 o 
  -7   7   6      710.35      877.24    178.43 o 
  -6   7   6      528.96      493.76    306.79 o 
  -5   7   6      575.96      571.41     82.38 o 
  -4   7   6     1076.06     1059.57    131.35 o 
  -3   7   6     2600.31     2936.66    159.44 o 
  -2   7   6       91.70       92.20     47.25 o 
  -1   7   6      366.74      464.65     72.57 o 
   0   7   6      456.43      493.69     71.85 o 
   1   7   6     2591.73     3131.25    221.30 o 
   2   7   6     3159.67     3049.81    234.52 o 
   3   7   6      216.31      147.74     62.50 o 
   4   7   6     3905.59     3867.36    251.20 o 
   5   7   6        5.10        4.82     83.56 o 
   6   7   6      761.81      955.97    296.04 o 
   7   7   6       27.72        1.88    118.37 o 
   8   7   6        8.25        4.70    126.62 o 
  -8   8   6       46.94       55.82     97.20 o 
  -7   8   6      927.76     1283.76    557.89 o 
  -6   8   6      203.28      117.29     76.38 o 
  -5   8   6      508.18      566.76    114.84 o 
  -4   8   6      718.78      701.03    118.90 o 
  -3   8   6     1620.74     1789.19    121.77 o 
  -2   8   6     5833.52     6181.63    270.86 o 
  -1   8   6      398.78      371.09     98.76 o 
   0   8   6      101.42       72.74     51.80 o 
   1   8   6     1435.33     1566.16    124.23 o 
   2   8   6      256.38      151.17     81.35 o 
   3   8   6     1035.03     1140.08    160.07 o 
   4   8   6     2852.40     2788.14    225.03 o 
   5   8   6      233.72      124.99    103.19 o 
   6   8   6     1302.43     1275.63    231.07 o 
   7   8   6       30.79        3.17    116.94 o 
   8   8   6      194.82      180.25    227.83 o 
  -8   9   6      230.07      131.38    127.06 o 
  -7   9   6      671.63      623.01    185.34 o 
  -6   9   6       26.23       23.68     71.53 o 
  -5   9   6     1604.98     1659.80    315.86 o 
  -4   9   6      223.43      142.18    112.16 o 
  -3   9   6     1872.07     1234.00    154.29 o 
  -2   9   6     1578.91     1543.08    194.42 o 
  -1   9   6      467.00      582.62    105.11 o 
   0   9   6      342.47      322.02    128.17 o 
   1   9   6      518.54      517.30    140.14 o 
   2   9   6        1.36       18.68     68.53 o 
   3   9   6     1266.12     1601.89    199.32 o 
   4   9   6      381.81      331.33    164.50 o 
   5   9   6      382.45      189.29    121.54 o 
   6   9   6     3208.49     3500.09    729.80 o 
   7   9   6       86.64      123.44    157.04 o 
  -7  10   6        2.97        5.22     90.06 o 
  -6  10   6       94.59       43.22     93.69 o 
  -5  10   6       38.43       30.40    107.98 o 
  -4  10   6       83.71       42.08     95.40 o 
  -3  10   6     8545.52     9156.82    907.46 o 
  -2  10   6       56.57       70.59     85.53 o 
  -1  10   6     2170.54     1924.66    319.63 o 
   0  10   6      624.10      689.50    173.29 o 
   1  10   6       61.40       68.51     91.67 o 
   2  10   6      647.47      560.05    154.07 o 
   3  10   6      712.06      719.60    119.09 o 
   4  10   6        1.93        2.12     89.55 o 
   5  10   6     4093.26     3717.01    409.09 o 
   6  10   6      910.76      975.08    251.11 o 
   7  10   6      137.97        7.73    147.03 o 
  -7  11   6       14.87       36.66    172.49 o 
  -6  11   6      210.68       62.97    129.54 o 
  -5  11   6       86.74       93.39    103.50 o 
  -4  11   6     1183.44     1000.29    190.87 o 
  -3  11   6     1881.63     1740.67    280.91 o 
  -2  11   6       34.47       43.36     79.63 o 
  -1  11   6     3037.19     2874.92    297.88 o 
   0  11   6     1254.71     1464.42    183.79 o 
   1  11   6     1443.65     1706.44    179.02 o 
   2  11   6     1006.84      932.05    162.63 o 
   3  11   6       33.06        7.01    121.68 o 
   4  11   6      969.82      850.67    201.03 o 
   5  11   6      975.06     1012.52    216.77 o 
   6  11   6      118.65      106.49    147.10 o 
  -6  12   6      358.60      203.17    154.28 o 
  -5  12   6      189.72      214.51    150.91 o 
  -4  12   6      675.10      465.95    157.89 o 
  -3  12   6       26.40       13.87    100.53 o 
  -2  12   6      133.16      111.55     96.10 o 
  -1  12   6      801.86      771.68    160.86 o 
   0  12   6      208.60       81.05     81.76 o 
   1  12   6     2657.91     3320.47    321.52 o 
   2  12   6      765.94      692.71    230.13 o 
   3  12   6      381.65      328.05    163.26 o 
   4  12   6      720.41      429.18    182.63 o 
   5  12   6      136.42      209.91    168.52 o 
   6  12   6      589.78      235.50    179.85 o 
  -5  13   6       39.75      150.11    152.66 o 
  -4  13   6     1486.26     1126.12    571.82 o 
  -3  13   6       47.64       41.87    116.93 o 
  -2  13   6      708.77      570.59    180.91 o 
  -1  13   6      534.94      269.10    108.94 o 
   0  13   6        0.28       30.53     98.64 o 
   1  13   6     1867.01     1839.58    224.20 o 
   2  13   6     1019.41      640.83    229.19 o 
   3  13   6      551.95      467.97    171.79 o 
   4  13   6     1158.35     1501.12    290.79 o 
   5  13   6       23.75        7.05    162.08 o 
  -4  14   6       14.45       46.40    148.60 o 
  -3  14   6       60.03       60.76    134.99 o 
  -2  14   6      326.44      407.47    227.54 o 
  -1  14   6      374.80      350.36    182.52 o 
   0  14   6      899.23      912.29    180.45 o 
   1  14   6     1076.84     1244.96    263.45 o 
   2  14   6      190.50       63.78    159.47 o 
   3  14   6      832.46     1166.22    291.77 o 
   4  14   6      127.75      260.06    198.60 o 
  -2  15   6       27.70      162.64    158.98 o 
  -1  15   6      583.94      496.56    193.80 o 
   0  15   6     1270.70     1445.55    322.58 o 
   1  15   6      206.03      230.04    203.06 o 
   2  15   6        3.52        4.94    172.80 o 
  -1 -16   7      837.22      478.10    411.84 o 
   0 -16   7      145.59      302.37    216.23 o 
   1 -16   7      149.27      271.20    223.05 o 
  -3 -15   7       21.13       54.38    135.31 o 
  -2 -15   7        3.92       27.49    119.14 o 
  -1 -15   7      902.03      555.55    135.22 o 
   0 -15   7       29.17       46.06    169.74 o 
   1 -15   7      972.72     1003.07    241.83 o 
   2 -15   7       58.73        8.93    176.86 o 
   3 -15   7      695.35      638.16    252.00 o 
  -4 -14   7        2.54        0.47    104.77 o 
  -3 -14   7     1419.88     1419.67    244.23 o 
  -2 -14   7        2.48       13.87    101.29 o 
  -1 -14   7      230.85      277.77    123.40 o 
   0 -14   7      142.23       87.56    150.31 o 
   1 -14   7        7.28        4.93    132.65 o 
   2 -14   7      244.57      137.68    159.84 o 
   3 -14   7      802.17     1062.53    296.64 o 
   4 -14   7      133.65      153.02    186.92 o 
   5 -14   7     1193.63     1193.39    288.83 o 
  -5 -13   7      276.45      110.19    125.86 o 
  -4 -13   7      661.51      459.15    158.33 o 
  -3 -13   7     1195.59     1665.80    586.45 o 
  -2 -13   7     1415.61     1686.44    264.33 o 
  -1 -13   7       49.58       53.87     84.47 o 
   0 -13   7       49.82       55.72     87.97 o 
   1 -13   7       71.70      106.00    139.30 o 
   2 -13   7      251.57      369.88    162.29 o 
   3 -13   7     1014.08      709.82    470.53 o 
   4 -13   7       76.17       56.74    160.61 o 
   5 -13   7      768.80     1046.42    292.06 o 
   6 -13   7       59.62        2.47    151.23 o 
  -6 -12   7      816.11     1280.35    284.56 o 
  -5 -12   7       10.09        0.12    105.70 o 
  -4 -12   7     1724.47     1704.10    598.37 o 
  -3 -12   7      844.00      773.22    190.69 o 
  -2 -12   7       99.74      118.41     97.48 o 
  -1 -12   7     1210.48     1218.80    146.25 o 
   0 -12   7      748.18      681.04    135.86 o 
   1 -12   7      290.23      323.77    142.44 o 
   2 -12   7      238.39      153.71    158.18 o 
   3 -12   7       91.84       80.23    153.01 o 
   4 -12   7      327.64      320.69    257.15 o 
   5 -12   7      175.97      203.69    171.56 o 
   6 -12   7       33.48       60.36    135.82 o 
  -7 -11   7       70.23       24.26    126.38 o 
  -6 -11   7      588.76      569.17    203.56 o 
  -5 -11   7       58.78      136.38    179.72 o 
  -4 -11   7     2275.70     2839.88    387.58 o 
  -3 -11   7      515.66      356.58    131.33 o 
  -2 -11   7     4168.51     4558.27    357.41 o 
  -1 -11   7     6633.68     7556.76    515.63 o 
   0 -11   7      205.34      187.75     78.14 o 
   1 -11   7     1163.15     1280.38    152.45 o 
   2 -11   7      188.62      272.85    140.98 o 
   3 -11   7       10.96       37.47    116.79 o 
   4 -11   7      264.71      371.61    173.97 o 
   5 -11   7      309.38      353.60    307.62 o 
   6 -11   7      191.44      243.35    107.39 o 
   7 -11   7      632.28      600.75    258.69 o 
  -7 -10   7      165.41      315.63    180.46 o 
  -6 -10   7      293.98      150.21    165.44 o 
  -5 -10   7      226.56       90.73    121.54 o 
  -4 -10   7      413.18      504.52    176.90 o 
  -3 -10   7      163.89       64.55     81.60 o 
  -2 -10   7     5786.38     6481.19    748.26 o 
  -1 -10   7      313.65      227.52    114.50 o 
   0 -10   7     2124.59     2152.78    192.10 o 
   1 -10   7     1785.52     2362.65    243.04 o 
   2 -10   7        7.63       13.71    107.94 o 
   3 -10   7      834.78      738.01    138.70 o 
   4 -10   7       90.26      135.41     86.50 o 
   5 -10   7       85.04       82.27     85.56 o 
   6 -10   7       51.43       25.82     76.45 o 
   7 -10   7     1714.12     1581.64    299.14 o 
   8 -10   7      266.47      408.31    225.84 o 
  -8  -9   7      523.68      465.18    197.24 o 
  -7  -9   7      648.12      891.12    228.19 o 
  -6  -9   7      604.23      559.15    176.94 o 
  -5  -9   7      525.98      422.05    105.12 o 
  -4  -9   7       61.80       57.23     69.96 o 
  -3  -9   7       38.69       11.13     72.33 o 
  -2  -9   7     4646.51     4904.24    422.13 o 
  -1  -9   7       49.83       41.62     59.15 o 
   0  -9   7     3223.25     3867.98    236.37 o 
   1  -9   7     2224.25     2365.38    163.96 o 
   2  -9   7     1031.30      964.89    140.15 o 
   3  -9   7     1486.16     1474.47    227.04 o 
   4  -9   7        1.87        3.70     69.49 o 
   5  -9   7      893.59      937.33    154.33 o 
   6  -9   7     3916.04     3682.95    399.47 o 
   7  -9   7      632.09      471.43    132.44 o 
   8  -9   7      261.76      248.87    138.39 o 
  -8  -8   7     1058.79     1243.58    465.01 o 
  -7  -8   7      170.48      100.61    139.08 o 
  -6  -8   7      397.70      593.48    199.90 o 
  -5  -8   7     1072.76     1130.41    254.23 o 
  -4  -8   7      385.93      257.04     96.38 o 
  -3  -8   7     1294.14     1278.64    402.85 o 
  -2  -8   7     1026.49     1311.87    165.88 o 
  -1  -8   7      226.34      292.00     57.06 o 
   0  -8   7     3058.88     3171.46    196.28 o 
   1  -8   7      951.34      941.87     86.39 o 
   2  -8   7     1204.13     1256.73    103.95 o 
   3  -8   7     1416.20     1367.07    157.08 o 
   4  -8   7     1243.76     1174.03    127.39 o 
   5  -8   7     2856.70     2914.08    258.55 o 
   6  -8   7      225.86      205.98     76.15 o 
   7  -8   7       20.32        8.17     81.57 o 
   8  -8   7      244.94      195.26    114.92 o 
  -8  -7   7      902.18      731.33    223.70 o 
  -7  -7   7      185.93       22.39    117.64 o 
  -6  -7   7     2868.26     3417.04    312.76 o 
  -5  -7   7        1.76       31.94     59.45 o 
  -4  -7   7     1131.68     1304.09    157.79 o 
  -3  -7   7     3036.95     2803.84    181.62 o 
  -2  -7   7     2476.40     2333.23    163.25 o 
  -1  -7   7      271.14      320.31     58.57 o 
   0  -7   7     2656.58     2875.85    192.49 o 
   1  -7   7        0.16       26.09     37.08 o 
   2  -7   7     4863.89     4969.93    252.37 o 
   3  -7   7       39.57       58.16     40.85 o 
   4  -7   7     2269.59     2507.30    214.65 o 
   5  -7   7      256.49      204.23     96.16 o 
   6  -7   7       99.44       72.70     68.01 o 
   7  -7   7      584.30      570.47    131.44 o 
   8  -7   7      100.17      133.58     93.81 o 
   9  -7   7        2.06       70.93    114.94 o 
  -9  -6   7      118.02      100.85    184.23 o 
  -8  -6   7      330.64      277.29    208.21 o 
  -7  -6   7     2821.70     2862.16    373.28 o 
  -6  -6   7     2417.98     2763.09    216.74 o 
  -5  -6   7      220.46      269.92     70.40 o 
  -4  -6   7     3003.48     3693.16    209.46 o 
  -3  -6   7     1418.06     1193.36    166.01 o 
  -2  -6   7     4493.76     4639.66    297.02 o 
  -1  -6   7     1754.58     1796.18    121.98 o 
   0  -6   7      626.67      796.24    107.75 o 
   1  -6   7      410.63      423.27     74.31 o 
   2  -6   7     5557.33     5922.89    298.66 o 
   3  -6   7       45.92       41.18     37.70 o 
   4  -6   7     3220.79     3058.25    194.19 o 
   5  -6   7      590.95      480.98     89.41 o 
   6  -6   7     1098.12     1264.32    228.88 o 
   7  -6   7      429.12      219.31    191.20 o 
   8  -6   7       33.68       78.86     99.41 o 
   9  -6   7       21.55       57.50    104.00 o 
  -9  -5   7       27.61       97.86    112.41 o 
  -8  -5   7      239.84      150.90     95.51 o 
  -7  -5   7      115.36      274.68     86.03 o 
  -6  -5   7      698.82      647.39    144.33 o 
  -5  -5   7     2599.25     2693.63    227.55 o 
  -4  -5   7     5584.69     5783.99    266.83 o 
  -3  -5   7       15.74        9.61     40.90 o 
  -2  -5   7     5498.64     6244.41    262.88 o 
  -1  -5   7     2097.84     1944.11    151.50 o 
   0  -5   7     1137.00     1108.91    100.94 o 
   1  -5   7     5655.28     5650.52    221.74 o 
   2  -5   7     3547.36     3904.71    138.57 o 
   3  -5   7      157.74      119.01     43.14 o 
   4  -5   7     4531.93     4628.95    292.25 o 
   5  -5   7        2.02       23.94     54.64 o 
   6  -5   7     1976.18     1781.58    201.31 o 
   7  -5   7      368.93      303.08    139.49 o 
   8  -5   7      470.71      256.82     88.64 o 
   9  -5   7     1176.75     1222.91    296.57 o 
  -9  -4   7       63.41        1.65     93.55 o 
  -8  -4   7      746.99      806.89    164.31 o 
  -7  -4   7        0.66       22.12     64.41 o 
  -6  -4   7      281.89      267.29     87.03 o 
  -5  -4   7     1419.67     1137.93    134.67 o 
  -4  -4   7     4540.21     4512.89    360.30 o 
  -3  -4   7     2299.91     2169.53    161.29 o 
  -2  -4   7     7145.26     7280.89    276.77 o 
  -1  -4   7      368.37      317.95     26.80 o 
   0  -4   7    12333.31    12239.65    453.41 o 
   1  -4   7     7150.43     7163.22    338.41 o 
   2  -4   7      320.98      286.71     87.74 o 
   3  -4   7     1238.86     1296.20     82.63 o 
   4  -4   7      952.99      931.68     98.88 o 
   5  -4   7        7.54       23.09     43.48 o 
   6  -4   7     2527.17     2445.46    194.38 o 
   7  -4   7       57.73       81.02     66.62 o 
   8  -4   7      774.01      559.14    225.34 o 
   9  -4   7      445.65      417.94    162.21 o 
  -9  -3   7       44.30      122.80    106.88 o 
  -8  -3   7      980.19     1175.52    308.78 o 
  -7  -3   7       80.14        3.64     62.12 o 
  -6  -3   7      258.41      400.46    130.44 o 
  -5  -3   7     1369.96     1775.39    297.68 o 
  -4  -3   7      166.10      145.62     37.56 o 
  -3  -3   7     2895.01     2811.34    190.94 o 
  -2  -3   7     7589.70     7141.81    258.61 o 
  -1  -3   7       97.34       64.00     36.98 o 
   0  -3   7     8652.32     8846.21    250.68 o 
   1  -3   7        0.46       33.56     24.68 o 
   2  -3   7     3426.30     3417.88    127.83 o 
   3  -3   7     3060.64     3002.07    144.34 o 
   4  -3   7      504.18      372.99     67.65 o 
   5  -3   7      497.86      628.26     97.40 o 
   6  -3   7     2978.72     2989.67    223.59 o 
   7  -3   7        2.80       22.10     73.54 o 
   8  -3   7      680.44      577.24    217.20 o 
   9  -3   7      314.75      361.75    148.81 o 
  -9  -2   7      915.52     1155.29    226.07 o 
  -8  -2   7      453.94      545.54    372.83 o 
  -7  -2   7      193.13      110.18     76.76 o 
  -6  -2   7     2012.40     2174.08    185.61 o 
  -5  -2   7        3.36        6.31     54.51 o 
  -4  -2   7        0.40        5.87     47.43 o 
  -3  -2   7     3747.14     3652.48    148.79 o 
  -2  -2   7     1262.12     1308.59     89.52 o 
  -1  -2   7      247.95      248.12     22.94 o 
   0  -2   7    15493.18    14601.95    499.66 o 
   1  -2   7        0.13        6.47     45.60 o 
   2  -2   7     3261.46     3379.79    130.07 o 
   3  -2   7      634.96      439.38     49.96 o 
   4  -2   7     3148.17     3247.50    139.79 o 
   5  -2   7     2473.25     2344.64    171.64 o 
   6  -2   7       45.37       61.07     59.75 o 
   7  -2   7      284.84      138.51    108.70 o 
   8  -2   7     2281.90     1903.55    473.35 o 
   9  -2   7       14.65       56.00    113.95 o 
  -9  -1   7     1968.80     1867.32    245.59 o 
  -8  -1   7      242.24      314.78    120.05 o 
  -7  -1   7     1035.00      999.98    145.28 o 
  -6  -1   7     1706.02     1732.36    152.68 o 
  -5  -1   7        1.29       17.63     40.21 o 
  -4  -1   7     1643.31     1559.24    156.67 o 
  -3  -1   7      401.83      406.13     57.29 o 
  -2  -1   7       19.48        8.47     54.34 o 
  -1  -1   7     3637.48     3818.90    150.11 o 
   0  -1   7     1527.14     1268.81    103.49 o 
   1  -1   7      353.77      483.49     66.08 o 
   2  -1   7     6319.64     6372.38    292.36 o 
   3  -1   7       46.93       54.58     28.49 o 
   4  -1   7     1478.77     1482.77     86.83 o 
   5  -1   7     1683.06     1880.43    146.05 o 
   6  -1   7     1492.83     1421.77    221.28 o 
   7  -1   7      697.96      498.07    193.43 o 
   8  -1   7        2.33       44.87    104.43 o 
   9  -1   7       13.71       47.98    112.78 o 
  -9   0   7      596.38      561.36    140.63 o 
  -8   0   7       20.23      114.72    159.80 o 
  -7   0   7     2286.41     2113.70    711.29 o 
  -6   0   7     1336.70     1325.73    153.91 o 
  -5   0   7      164.52      133.71     60.33 o 
  -4   0   7       40.19      107.59     52.16 o 
  -3   0   7        1.35        5.29     28.53 o 
  -2   0   7      664.06      478.29     29.32 o 
  -1   0   7       65.59       96.96     25.37 o 
   0   0   7      442.22      502.47     82.37 o 
   1   0   7     2007.97     1998.18    118.07 o 
   2   0   7     1893.15     2175.67    164.83 o 
   3   0   7     1595.46     1711.91    179.47 o 
   4   0   7      539.44      672.52     79.81 o 
   5   0   7     1013.25     1052.69    120.72 o 
   6   0   7     1485.35     1270.92    230.43 o 
   7   0   7        0.90       10.28     68.92 o 
   8   0   7      136.79       94.01    103.69 o 
   9   0   7      589.59      394.44    152.33 o 
  -9   1   7      100.14       65.93    106.75 o 
  -8   1   7       14.28       47.56     80.20 o 
  -7   1   7     2378.13     2710.26    258.35 o 
  -6   1   7      176.95       88.89     74.15 o 
  -5   1   7      779.83      793.92    102.89 o 
  -4   1   7     1372.05     1429.21    109.48 o 
  -3   1   7       26.51       47.76     53.29 o 
  -2   1   7     2406.92     2332.34    210.13 o 
  -1   1   7      426.10      519.64    141.51 o 
   0   1   7       74.66       69.27     30.60 o 
   1   1   7      814.51      636.28     81.95 o 
   2   1   7     1250.78     1318.20    127.36 o 
   3   1   7     4083.51     4070.29    165.38 o 
   4   1   7     3158.86     3470.05    189.68 o 
   5   1   7     1577.51     2012.88    179.37 o 
   6   1   7     1165.36     1085.62    265.12 o 
   7   1   7       28.85       41.26     79.55 o 
   8   1   7      606.22      492.77    133.95 o 
   9   1   7      194.20      325.05    156.75 o 
  -9   2   7      101.57      111.75    137.39 o 
  -8   2   7       17.54        7.36     71.04 o 
  -7   2   7      857.72     1127.08    187.58 o 
  -6   2   7       87.88       98.40     55.39 o 
  -5   2   7     6026.31     6023.85    322.69 o 
  -4   2   7      123.18      208.28     64.40 o 
  -3   2   7     1587.61     1566.46     87.92 o 
  -2   2   7     3511.84     3089.12    185.62 o 
  -1   2   7      258.06      245.19     73.42 o 
   0   2   7     1012.82      979.13     68.56 o 
   1   2   7      203.35      237.31    107.89 o 
   2   2   7      114.23       80.53     32.99 o 
   3   2   7       62.18      112.05     78.83 o 
   4   2   7     1859.98     2097.64    136.24 o 
   5   2   7     3749.72     3326.10    195.73 o 
   6   2   7     1209.04     1329.36    176.51 o 
   7   2   7      108.51       12.12     97.54 o 
   8   2   7     1865.82     2050.03    408.55 o 
   9   2   7      132.66      223.97    173.61 o 
  -9   3   7      234.05      195.74    169.38 o 
  -8   3   7      454.03      455.59    140.44 o 
  -7   3   7        1.23       22.88     71.66 o 
  -6   3   7      130.33       52.19     69.65 o 
  -5   3   7      839.92     1003.30    122.81 o 
  -4   3   7       26.38       24.25     30.78 o 
  -3   3   7     2981.13     2708.18    143.68 o 
  -2   3   7       60.04       77.34     33.95 o 
  -1   3   7      334.58      281.34     62.33 o 
   0   3   7     4075.22     3916.94    189.27 o 
   1   3   7      824.34      832.54     85.26 o 
   2   3   7      115.69      151.12     54.27 o 
   3   3   7      500.12      744.98     66.84 o 
   4   3   7      127.24      106.72     35.45 o 
   5   3   7     1439.60     1382.85    272.10 o 
   6   3   7      376.05      389.68     99.52 o 
   7   3   7      232.05      155.07    109.43 o 
   8   3   7     2096.30     2757.62    466.01 o 
   9   3   7      130.06      255.62    144.97 o 
  -9   4   7       20.77       85.84    123.43 o 
  -8   4   7       21.69        7.00     75.91 o 
  -7   4   7      513.01      501.36    141.33 o 
  -6   4   7      801.02      813.27    158.53 o 
  -5   4   7      228.28      215.38     85.99 o 
  -4   4   7       52.77       60.60     52.20 o 
  -3   4   7     2281.81     2135.48    117.12 o 
  -2   4   7      240.91      254.52     62.64 o 
  -1   4   7     1463.35     1347.83     62.01 o 
   0   4   7      552.89      677.95     88.04 o 
   1   4   7     2173.43     2209.48    147.26 o 
   2   4   7     3087.71     3388.27    165.53 o 
   3   4   7     1614.55     1708.95    124.69 o 
   4   4   7      593.98      518.51     55.01 o 
   5   4   7      296.69      293.37    104.25 o 
   6   4   7      298.69      235.52     91.48 o 
   7   4   7     1106.62     1137.58    232.26 o 
   8   4   7      354.19      330.53    148.53 o 
   9   4   7       84.74       75.44    251.45 o 
  -9   5   7        3.21       43.21    102.98 o 
  -8   5   7        3.57       17.13     99.77 o 
  -7   5   7      992.06      827.30    306.44 o 
  -6   5   7     1183.64     1465.45    350.62 o 
  -5   5   7      441.49      259.15     89.58 o 
  -4   5   7      200.69      141.11     44.26 o 
  -3   5   7       13.55       33.39     33.69 o 
  -2   5   7        0.42       22.43     29.01 o 
  -1   5   7     4869.35     4802.89    244.80 o 
   0   5   7       93.44       91.33     30.12 o 
   1   5   7     6448.52     6345.97    241.66 o 
   2   5   7     2921.85     2886.34    177.43 o 
   3   5   7      258.18      150.55     65.30 o 
   4   5   7     1497.62     1398.81    123.65 o 
   5   5   7      199.60       92.08     71.76 o 
   6   5   7       43.95       11.70     78.38 o 
   7   5   7      630.27      509.54    246.92 o 
   8   5   7      289.60      367.78    249.45 o 
  -9   6   7      587.33      567.62    206.21 o 
  -8   6   7       33.91       62.02     96.07 o 
  -7   6   7      929.71      680.44    234.77 o 
  -6   6   7       40.87       50.26     70.13 o 
  -5   6   7     2677.52     2697.38    240.83 o 
  -4   6   7       90.04       82.13     44.78 o 
  -3   6   7      921.68     1056.87    100.23 o 
  -2   6   7      354.02      330.35     36.95 o 
  -1   6   7        0.91       33.16     41.75 o 
   0   6   7      931.07     1200.02    147.70 o 
   1   6   7     1874.16     1902.30    123.51 o 
   2   6   7     2533.85     2410.53    160.46 o 
   3   6   7     5033.48     5531.21    216.66 o 
   4   6   7     2486.33     2915.07    314.66 o 
   5   6   7      139.02       72.08     89.15 o 
   6   6   7       23.61        9.52     82.29 o 
   7   6   7        2.00       17.28    116.53 o 
   8   6   7        0.35        0.71    200.81 o 
  -8   7   7       82.72      263.86    146.64 o 
  -7   7   7      666.05      960.68    164.09 o 
  -6   7   7      171.42      169.55     92.30 o 
  -5   7   7     1791.15     2097.77    173.48 o 
  -4   7   7      247.44      313.67     64.82 o 
  -3   7   7      651.22      660.84    117.30 o 
  -2   7   7      125.07      147.40     50.62 o 
  -1   7   7      237.29      162.03     33.52 o 
   0   7   7        1.85       22.80     42.07 o 
   1   7   7     1104.46     1036.43    111.02 o 
   2   7   7       63.05       58.74     56.72 o 
   3   7   7     2652.92     2750.59    201.99 o 
   4   7   7      267.00      135.12    161.15 o 
   5   7   7      222.04      199.56    107.52 o 
   6   7   7     1328.68     1129.16    224.75 o 
   7   7   7       80.28       15.16    123.05 o 
   8   7   7       75.76       97.02    140.10 o 
  -8   8   7      280.09      168.57    126.39 o 
  -7   8   7      422.86      297.87    125.71 o 
  -6   8   7      214.05      419.84    254.27 o 
  -5   8   7      656.87      614.37    101.56 o 
  -4   8   7       20.28       42.30     50.58 o 
  -3   8   7     2936.80     3012.03    167.83 o 
  -2   8   7     3709.29     3775.65    184.01 o 
  -1   8   7      400.47      374.21    164.77 o 
   0   8   7      814.72      870.47    134.43 o 
   1   8   7        2.11        5.53     57.61 o 
   2   8   7      635.09      594.65    143.26 o 
   3   8   7     1117.91     1072.04    215.89 o 
   4   8   7      697.77      708.75    166.06 o 
   5   8   7     1427.21     1676.62    321.42 o 
   6   8   7      661.56      471.17    153.72 o 
   7   8   7      433.99      412.97    169.26 o 
   8   8   7      678.87      342.63    423.82 o 
  -8   9   7       76.30       53.36    111.64 o 
  -7   9   7       19.71        6.14     98.31 o 
  -6   9   7      234.54      206.92    105.96 o 
  -5   9   7      855.92      725.66    128.64 o 
  -4   9   7      413.50      145.54    102.57 o 
  -3   9   7     8744.80     9214.25    407.99 o 
  -2   9   7      153.27      162.75     84.21 o 
  -1   9   7     1518.76     1455.22    185.48 o 
   0   9   7      281.71      378.61    112.83 o 
   1   9   7      464.03      431.46    114.50 o 
   2   9   7      446.67      287.92    123.50 o 
   3   9   7      929.76      848.60    176.06 o 
   4   9   7       18.55       54.00    101.29 o 
   5   9   7      281.37      464.45    185.18 o 
   6   9   7        4.25        2.23     93.08 o 
   7   9   7     1027.32     1180.99    261.32 o 
  -7  10   7      718.34      217.94    257.85 o 
  -6  10   7      177.90       19.15    103.70 o 
  -5  10   7       31.63       39.65    111.54 o 
  -4  10   7      389.11      486.43    156.37 o 
  -3  10   7     2304.19     1967.26    270.08 o 
  -2  10   7      698.33      631.74    141.01 o 
  -1  10   7      740.61      725.33    216.85 o 
   0  10   7        7.16       10.22     64.30 o 
   1  10   7     2267.12     2430.47    466.88 o 
   2  10   7      162.75      270.14    161.35 o 
   3  10   7      178.20       89.76    129.18 o 
   4  10   7      110.20       57.14    130.91 o 
   5  10   7     3006.21     2983.65    356.76 o 
   6  10   7       55.20       38.28    135.57 o 
   7  10   7      711.88      833.90    248.78 o 
  -7  11   7      441.18      606.89    307.15 o 
  -6  11   7       29.39       77.34    137.72 o 
  -5  11   7      192.39      168.46    143.36 o 
  -4  11   7     1170.91     1329.90    296.28 o 
  -3  11   7      505.42      517.30    153.21 o 
  -2  11   7      437.71      237.27    115.04 o 
  -1  11   7      929.00     1514.15    205.71 o 
   0  11   7      514.45      383.41    128.98 o 
   1  11   7     1246.70     1303.67    171.05 o 
   2  11   7       53.51       17.84    114.00 o 
   3  11   7     1247.36     1332.13    263.16 o 
   4  11   7     1207.27     1231.75    255.54 o 
   5  11   7      592.84      809.07    311.02 o 
   6  11   7       90.33        2.23    143.45 o 
  -6  12   7        1.84       36.02    129.54 o 
  -5  12   7      375.01      247.80    156.65 o 
  -4  12   7      200.00       55.46    124.83 o 
  -3  12   7      488.25      397.06    142.18 o 
  -2  12   7       81.29       40.04     91.82 o 
  -1  12   7      165.95      129.06    106.14 o 
   0  12   7     1126.98     1170.00    204.41 o 
   1  12   7      797.33      845.82    323.54 o 
   2  12   7       82.68       24.20    124.35 o 
   3  12   7     1978.10     2016.68    311.97 o 
   4  12   7        2.73       72.15    137.79 o 
   5  12   7     1079.58      903.02    261.83 o 
  -5  13   7        4.98       98.44    154.58 o 
  -4  13   7       99.00      124.22    127.95 o 
  -3  13   7      824.09      644.76    208.37 o 
  -2  13   7       59.69      151.17    151.93 o 
  -1  13   7       53.07       14.80     94.43 o 
   0  13   7     1162.03      968.07    178.73 o 
   1  13   7      236.97      387.86    186.55 o 
   2  13   7     1698.84     1873.91    580.57 o 
   3  13   7      280.72      131.83    170.92 o 
   4  13   7       80.85      147.41    168.53 o 
  -4  14   7      550.01      371.57    202.79 o 
  -3  14   7        1.70       12.99    136.33 o 
  -2  14   7       16.48       49.95    134.95 o 
  -1  14   7      178.32       77.65    116.00 o 
   0  14   7      421.99      455.27    193.91 o 
   1  14   7        0.01       62.53    176.46 o 
   2  14   7      459.86      587.75    285.88 o 
   3  14   7      558.08      251.70    208.62 o 
  -2  15   7      210.79      125.25    180.45 o 
  -1  15   7      624.49      626.98    267.08 o 
   0  15   7      168.65      170.37    188.13 o 
   1  15   7      139.75      377.93    325.42 o 
  -3 -15   8      482.29      510.32    213.34 o 
  -2 -15   8      469.44      459.52    195.17 o 
  -1 -15   8       13.30      101.26    142.31 o 
   0 -15   8      222.70      356.19    218.37 o 
   1 -15   8       70.96       64.53    182.55 o 
   2 -15   8     1490.87     2395.41    419.72 o 
   3 -15   8     1090.91      929.23    650.84 o 
  -4 -14   8      759.09      786.49    333.11 o 
  -3 -14   8      101.33       55.83    112.43 o 
  -2 -14   8       31.60      121.49    120.00 o 
  -1 -14   8       16.60       17.04    106.64 o 
   0 -14   8      452.29      267.70    199.27 o 
   1 -14   8      515.46      458.39    211.16 o 
   2 -14   8     1554.00     1699.18    321.42 o 
   3 -14   8      180.88      209.35    233.12 o 
   4 -14   8      884.86     1261.24    295.11 o 
  -5 -13   8      164.33      145.19    137.57 o 
  -4 -13   8     1060.42     1112.54    262.81 o 
  -3 -13   8      119.59      332.04    163.48 o 
  -2 -13   8       77.50       45.43    108.08 o 
  -1 -13   8     2257.80     3052.34    429.70 o 
   0 -13   8       83.47      197.04    100.55 o 
   1 -13   8      254.84      388.74    264.02 o 
   2 -13   8      775.54      833.44    225.83 o 
   3 -13   8        1.44        1.83    148.93 o 
   4 -13   8      826.19      948.71    277.83 o 
   5 -13   8      168.99      270.18    215.55 o 
  -6 -12   8        4.41        3.06    156.02 o 
  -5 -12   8      112.10      205.14    134.11 o 
  -4 -12   8      638.32      771.87    187.91 o 
  -3 -12   8       83.38       75.37     93.70 o 
  -2 -12   8      389.13      717.88    192.20 o 
  -1 -12   8       53.77       23.81     87.78 o 
   0 -12   8       78.20      150.17     91.77 o 
   1 -12   8     1186.96     1842.19    270.43 o 
   2 -12   8      507.88      310.22    198.63 o 
   3 -12   8        7.78       44.79    132.53 o 
   4 -12   8      534.17      556.92    170.00 o 
   5 -12   8      444.26      470.64    207.65 o 
   6 -12   8      149.37      274.45    204.69 o 
  -7 -11   8      117.56       75.00    146.98 o 
  -6 -11   8       70.56       88.56    138.66 o 
  -5 -11   8      190.61       96.38    126.96 o 
  -4 -11   8       13.13        7.20     84.13 o 
  -3 -11   8      396.42      260.00    135.30 o 
  -2 -11   8     3708.83     4288.92    406.33 o 
  -1 -11   8      424.46      379.06    107.94 o 
   0 -11   8     1781.25     2089.95    247.23 o 
   1 -11   8      537.10      653.30    130.94 o 
   2 -11   8       30.40       92.98    120.54 o 
   3 -11   8      629.80      854.05    245.85 o 
   4 -11   8      496.76      503.17    178.16 o 
   5 -11   8       49.78      133.38    161.74 o 
   6 -11   8      559.57      537.57    125.74 o 
   7 -11   8      183.84      121.94    114.86 o 
  -7 -10   8       74.47       70.16    141.17 o 
  -6 -10   8      130.35      266.08    150.25 o 
  -5 -10   8       95.01       35.94    120.31 o 
  -4 -10   8      666.65      622.92    152.10 o 
  -3 -10   8      817.91     1038.17    227.18 o 
  -2 -10   8     8054.28     7693.46    447.03 o 
  -1 -10   8      468.07      290.97     96.87 o 
   0 -10   8     3059.40     3431.04    239.69 o 
   1 -10   8      130.24       59.55     89.15 o 
   2 -10   8     1312.30      978.20    222.72 o 
   3 -10   8      569.82      669.74    105.83 o 
   4 -10   8       16.91       14.14     68.30 o 
   5 -10   8      353.22      278.33    114.82 o 
   6 -10   8      339.97      331.63    120.96 o 
   7 -10   8        0.54       63.79     84.21 o 
  -8  -9   8      426.18      603.05    223.76 o 
  -7  -9   8      638.96      320.75    192.63 o 
  -6  -9   8     1369.35     1933.59    394.98 o 
  -5  -9   8       74.60      145.15    122.26 o 
  -4  -9   8      628.91      517.00    132.58 o 
  -3  -9   8     3235.93     3383.86    336.89 o 
  -2  -9   8     1856.32     2136.70    252.15 o 
  -1  -9   8     1105.87     1181.41    151.33 o 
   0  -9   8     3601.88     3883.10    301.09 o 
   1  -9   8      189.54      267.96     75.71 o 
   2  -9   8     4901.53     4770.29    266.05 o 
   3  -9   8        5.27        8.82     58.28 o 
   4  -9   8     1442.23     1330.56    174.15 o 
   5  -9   8      379.66      370.43    150.29 o 
   6  -9   8      195.51      208.08     99.74 o 
   7  -9   8      381.82      219.15    152.32 o 
   8  -9   8      136.63       59.69    120.24 o 
  -8  -8   8      362.24      202.19    163.73 o 
  -7  -8   8     1008.69      748.97    198.92 o 
  -6  -8   8     1476.54     1610.72    280.69 o 
  -5  -8   8      552.69      537.23    142.65 o 
  -4  -8   8      470.99      323.28    123.13 o 
  -3  -8   8     2423.96     2594.54    251.38 o 
  -2  -8   8      355.47      253.39     57.59 o 
  -1  -8   8     4016.30     4313.58    406.27 o 
   0  -8   8       16.98       22.47     35.30 o 
   1  -8   8       40.80       69.90     48.38 o 
   2  -8   8     3442.05     3433.13    277.83 o 
   3  -8   8       75.72       70.26     52.74 o 
   4  -8   8     3640.47     3720.89    237.97 o 
   5  -8   8     1636.05     1616.31    173.49 o 
   6  -8   8       31.39        2.00     69.99 o 
   7  -8   8      547.09      322.03    110.76 o 
   8  -8   8      213.39      177.90    107.12 o 
  -8  -7   8       46.95        4.11    130.43 o 
  -7  -7   8      807.82      772.58    207.30 o 
  -6  -7   8      799.02      833.15    193.23 o 
  -5  -7   8     2502.09     2518.80    195.44 o 
  -4  -7   8     1411.74     1465.86    152.64 o 
  -3  -7   8        1.47       18.07     43.37 o 
  -2  -7   8      445.46      485.86     72.49 o 
  -1  -7   8     2025.51     2063.41    109.13 o 
   0  -7   8      123.13      133.83     33.88 o 
   1  -7   8     2186.11     2408.11    133.56 o 
   2  -7   8     2826.60     2813.28    173.14 o 
   3  -7   8      532.69      518.69    123.06 o 
   4  -7   8     2820.69     3048.49    226.58 o 
   5  -7   8      954.06     1078.69    107.87 o 
   6  -7   8     4222.74     4317.48    300.48 o 
   7  -7   8      401.80      314.02    110.39 o 
   8  -7   8      305.04      201.95    104.47 o 
  -9  -6   8       43.69        1.18    206.14 o 
  -8  -6   8      381.75      219.11    154.78 o 
  -7  -6   8     2495.43     2477.65    230.33 o 
  -6  -6   8      160.73      188.99     75.17 o 
  -5  -6   8     1451.96     1498.55    178.40 o 
  -4  -6   8     3428.31     3806.77    227.11 o 
  -3  -6   8     7779.08     7290.48    275.61 o 
  -2  -6   8     1137.91     1216.96     99.65 o 
  -1  -6   8       50.65       36.83     29.17 o 
   0  -6   8      126.52      143.52     42.45 o 
   1  -6   8     7106.56     7866.30    271.76 o 
   2  -6   8      104.87       59.58     58.39 o 
   3  -6   8      537.63      446.16     72.30 o 
   4  -6   8      829.89      980.61    161.84 o 
   5  -6   8     1639.89     1641.74    177.85 o 
   6  -6   8     2803.90     3164.84    233.19 o 
   7  -6   8      237.16      191.73     82.07 o 
   8  -6   8      498.49      447.82    270.37 o 
   9  -6   8      224.65      139.52    134.76 o 
  -9  -5   8       15.81       90.70     99.92 o 
  -8  -5   8     1098.19     1202.65    168.04 o 
  -7  -5   8        3.68        9.21     65.79 o 
  -6  -5   8      745.95      625.91    103.55 o 
  -5  -5   8     1089.50     1109.48    161.01 o 
  -4  -5   8     1718.50     1800.45    212.17 o 
  -3  -5   8     3757.61     3913.54    242.61 o 
  -2  -5   8     2336.76     2182.44    113.09 o 
  -1  -5   8     3252.62     3079.86    126.94 o 
   0  -5   8     2031.07     2055.92    108.31 o 
   1  -5   8      132.27       93.56     37.08 o 
   2  -5   8        7.93       23.44     37.25 o 
   3  -5   8     2061.00     1977.78    135.01 o 
   4  -5   8      139.38      127.99    100.25 o 
   5  -5   8     1019.85     1040.76    136.76 o 
   6  -5   8     2368.22     2523.52    232.32 o 
   7  -5   8     1133.24      807.24    230.97 o 
   8  -5   8     1193.53     1098.95    185.21 o 
   9  -5   8        0.06       47.91    125.05 o 
  -9  -4   8      469.28      350.77    305.74 o 
  -8  -4   8      202.28      276.27    117.33 o 
  -7  -4   8      114.47      155.45    119.01 o 
  -6  -4   8     2202.16     1931.02    173.87 o 
  -5  -4   8      184.05      273.48     69.84 o 
  -4  -4   8      894.12      864.69    138.23 o 
  -3  -4   8     3333.51     3490.31    198.84 o 
  -2  -4   8      781.31      657.63     66.82 o 
  -1  -4   8     2777.76     2648.48    124.15 o 
   0  -4   8     9654.04     9747.31    347.46 o 
   1  -4   8       28.62       48.09     62.99 o 
   2  -4   8     1658.95     1497.10    133.60 o 
   3  -4   8     1279.23     1365.99    102.64 o 
   4  -4   8     2121.95     2174.58    190.83 o 
   5  -4   8     3900.06     4314.70    252.45 o 
   6  -4   8     1207.03     1177.73    172.68 o 
   7  -4   8      333.19      318.58    175.28 o 
   8  -4   8     1654.87     1620.71    231.64 o 
   9  -4   8       65.08        1.53    120.03 o 
  -9  -3   8     1278.10     1007.74    192.61 o 
  -8  -3   8      197.42      216.21     95.71 o 
  -7  -3   8      378.31      252.91    102.60 o 
  -6  -3   8      111.32      123.39     76.34 o 
  -5  -3   8       66.35       89.90     41.88 o 
  -4  -3   8     2857.84     2779.74    197.71 o 
  -3  -3   8      892.79      965.70    136.16 o 
  -2  -3   8     1933.91     1822.27    131.49 o 
  -1  -3   8     7989.46     8602.39    384.98 o 
   0  -3   8     2509.66     2866.17    115.40 o 
   1  -3   8     3723.79     3893.31    147.51 o 
   2  -3   8     1111.27     1042.88     81.46 o 
   3  -3   8      219.94      189.76     32.48 o 
   4  -3   8      620.93      680.89     94.01 o 
   5  -3   8     4297.28     4693.83    265.59 o 
   6  -3   8       14.84       59.05     59.01 o 
   7  -3   8     1214.82     1175.44    254.74 o 
   8  -3   8      375.38      336.52    247.22 o 
   9  -3   8      223.90      274.72    160.69 o 
  -9  -2   8     2624.27     3034.27    350.59 o 
  -8  -2   8      301.59      191.13    123.09 o 
  -7  -2   8     1661.55     1889.23    307.74 o 
  -6  -2   8      203.61      236.00     68.35 o 
  -5  -2   8      155.57       98.41     89.47 o 
  -4  -2   8       46.04       22.66     47.63 o 
  -3  -2   8       91.34       64.05     59.94 o 
  -2  -2   8     2027.36     2367.32    105.67 o 
  -1  -2   8    16091.72    16046.41    509.71 o 
   0  -2   8     8621.61     9001.91    340.99 o 
   1  -2   8    10828.21    11082.08    473.51 o 
   2  -2   8     2091.79     1935.45    123.55 o 
   3  -2   8     6158.16     6676.93    281.55 o 
   4  -2   8        6.15       38.70     43.88 o 
   5  -2   8      757.16      529.80     96.50 o 
   6  -2   8      382.14      193.11    130.21 o 
   7  -2   8     1769.06     2179.70    245.51 o 
   8  -2   8      368.78      330.19    118.59 o 
   9  -2   8      644.81      592.93    172.37 o 
  -9  -1   8      812.37      669.87    169.06 o 
  -8  -1   8        5.76       18.75     75.26 o 
  -7  -1   8     3862.47     4332.98    305.72 o 
  -6  -1   8       23.28      114.90     77.84 o 
  -5  -1   8     3762.35     3647.41    226.66 o 
  -4  -1   8      338.17      326.68     99.35 o 
  -3  -1   8      897.07      858.75     90.03 o 
  -2  -1   8      264.16      294.80     86.41 o 
  -1  -1   8      719.89      633.10     87.50 o 
   0  -1   8      942.06      901.79     65.36 o 
   1  -1   8    16795.63    15657.78    491.92 o 
   2  -1   8      444.33      466.12     50.59 o 
   3  -1   8     7767.97     8253.89    335.01 o 
   4  -1   8     2567.52     3063.51    173.29 o 
   5  -1   8     2318.42     2786.12    184.79 o 
   6  -1   8      426.38      349.79    143.00 o 
   7  -1   8      255.98      358.30    127.97 o 
   8  -1   8      136.00      110.53    111.21 o 
   9  -1   8     1353.70      779.93    197.27 o 
  -9   0   8       12.29      102.38    125.10 o 
  -8   0   8      114.79      242.24     96.02 o 
  -7   0   8     1190.56     1274.30    192.62 o 
  -6   0   8       46.18       56.47     56.67 o 
  -5   0   8     4687.92     4334.05    254.65 o 
  -4   0   8       84.91       50.49     59.55 o 
  -3   0   8     6449.98     6197.02    192.60 o 
  -2   0   8     1131.96     1146.53    109.54 o 
  -1   0   8      429.43      555.25     62.17 o 
   0   0   8     1755.57     1600.01    110.63 o 
   1   0   8     2227.96     2211.82    127.83 o 
   2   0   8      266.44      226.42     28.77 o 
   3   0   8     2211.93     2094.86    136.84 o 
   4   0   8     4222.60     4226.34    189.10 o 
   5   0   8     3532.00     3684.18    276.46 o 
   6   0   8     1048.84      938.64    155.51 o 
   7   0   8     1198.03     1106.66    187.39 o 
   8   0   8     1509.96     1315.75    230.23 o 
   9   0   8      244.32      304.34    148.32 o 
  -9   1   8      185.47      320.08    145.21 o 
  -8   1   8      249.73      110.59     96.93 o 
  -7   1   8      422.53      616.11    109.89 o 
  -6   1   8      814.07      648.65     95.38 o 
  -5   1   8      659.83      419.05    138.41 o 
  -4   1   8      409.05      443.22     82.99 o 
  -3   1   8     6176.23     5851.02    280.14 o 
  -2   1   8      117.00       71.64     31.12 o 
  -1   1   8      759.10      868.44     77.33 o 
   0   1   8     1450.17     1758.52    134.74 o 
   1   1   8      251.45      116.23     34.07 o 
   2   1   8     4606.33     4799.79    369.77 o 
   3   1   8      387.84      328.32     37.29 o 
   4   1   8      302.38      207.43     55.81 o 
   5   1   8     2291.19     2207.59    176.11 o 
   6   1   8      138.83      111.92    124.90 o 
   7   1   8      457.13      712.56    160.14 o 
   8   1   8      882.54      582.80    140.56 o 
   9   1   8       15.28        8.25    118.97 o 
  -9   2   8       41.06       32.98     94.53 o 
  -8   2   8        0.34       12.17     72.97 o 
  -7   2   8      139.46      138.13    219.84 o 
  -6   2   8      291.80      186.27     76.74 o 
  -5   2   8     3707.31     3851.55    285.31 o 
  -4   2   8      431.90      532.60     48.20 o 
  -3   2   8     6073.12     6000.58    212.54 o 
  -2   2   8      157.97      209.38     68.48 o 
  -1   2   8     4948.66     4248.62    177.89 o 
   0   2   8      717.54      706.84     43.43 o 
   1   2   8     1058.72     1060.86    109.94 o 
   2   2   8        8.49       14.84     38.94 o 
   3   2   8     1592.51     1597.88     91.14 o 
   4   2   8     3618.69     3580.46    291.27 o 
   5   2   8     1103.15     1487.11    148.51 o 
   6   2   8       62.35       13.36     69.48 o 
   7   2   8     1463.03     1620.22    237.28 o 
   8   2   8      312.80      199.09    113.81 o 
   9   2   8      228.10      179.49    152.33 o 
  -9   3   8       24.64       12.22    101.29 o 
  -8   3   8      102.89       67.62    104.61 o 
  -7   3   8      237.85      332.78    100.14 o 
  -6   3   8     1002.29      770.40    407.16 o 
  -5   3   8      202.37      186.84     88.02 o 
  -4   3   8      356.77      278.08     59.73 o 
  -3   3   8     2368.42     2510.15    152.55 o 
  -2   3   8       81.02       72.48     29.49 o 
  -1   3   8    16815.58    15199.22    590.14 o 
   0   3   8        2.37       19.55     35.27 o 
   1   3   8     1187.96     1087.81     64.64 o 
   2   3   8       36.75       68.45     38.74 o 
   3   3   8      266.52      331.82     69.36 o 
   4   3   8      175.40      228.05     72.95 o 
   5   3   8      336.92      381.26     91.21 o 
   6   3   8      227.96      207.08     88.93 o 
   7   3   8     1421.03     1758.42    202.61 o 
   8   3   8      190.31      205.59    121.43 o 
   9   3   8     1253.39     1442.96    386.28 o 
  -9   4   8      253.14      360.23    158.65 o 
  -8   4   8      567.11      477.73    158.92 o 
  -7   4   8     1136.06     1297.20    197.87 o 
  -6   4   8      104.72      105.92     72.07 o 
  -5   4   8      324.14      390.03     61.39 o 
  -4   4   8      700.38      716.34     91.39 o 
  -3   4   8      176.41      148.60     65.35 o 
  -2   4   8       19.12       25.62     31.10 o 
  -1   4   8     1877.46     1632.64    153.33 o 
   0   4   8       66.53       55.40     45.45 o 
   1   4   8     2896.07     2948.19    236.47 o 
   2   4   8      870.51      835.31     70.54 o 
   3   4   8       18.46        7.00     37.35 o 
   4   4   8      245.75      227.80     63.12 o 
   5   4   8      125.86      147.14     67.07 o 
   6   4   8       29.84       95.17     81.76 o 
   7   4   8      435.56      521.94    128.33 o 
   8   4   8       69.70        6.86     96.72 o 
   9   4   8      918.85     1409.65    400.91 o 
  -9   5   8       32.98       20.99    119.26 o 
  -8   5   8     1336.32     1305.53    313.84 o 
  -7   5   8      121.78      200.38    103.95 o 
  -6   5   8       19.36       15.51     64.61 o 
  -5   5   8      794.03      695.75    185.11 o 
  -4   5   8      534.20      603.91     82.33 o 
  -3   5   8      185.78      177.88     35.13 o 
  -2   5   8      632.90      630.89    100.54 o 
  -1   5   8      100.54      114.98     38.58 o 
   0   5   8      462.88      438.02     56.34 o 
   1   5   8      479.20      488.39     53.58 o 
   2   5   8      295.82      350.23     73.42 o 
   3   5   8     1513.91     1485.39    148.65 o 
   4   5   8       71.86      140.00     62.63 o 
   5   5   8      204.31      181.25     84.82 o 
   6   5   8       86.07      162.39    103.28 o 
   7   5   8       18.62      190.20    142.34 o 
   8   5   8      113.93      108.81    224.19 o 
   9   5   8       76.75      151.58    232.42 o 
  -9   6   8       25.19        6.00    110.07 o 
  -8   6   8      411.85      462.09    157.16 o 
  -7   6   8      445.61      483.30    134.36 o 
  -6   6   8     1735.27     2047.72    209.93 o 
  -5   6   8      265.31      148.48     90.26 o 
  -4   6   8      562.61      593.33     86.90 o 
  -3   6   8      641.12      629.54     93.30 o 
  -2   6   8     3593.27     4116.09    380.93 o 
  -1   6   8      175.69      139.89     57.96 o 
   0   6   8      295.65      260.72     81.75 o 
   1   6   8      129.16       96.53     63.57 o 
   2   6   8     3732.85     3953.54    276.27 o 
   3   6   8     2116.47     2163.29    160.89 o 
   4   6   8      530.38      359.13    136.50 o 
   5   6   8      978.23     1117.08    199.46 o 
   6   6   8        0.21       12.61    111.33 o 
   7   6   8      159.12      141.25    137.17 o 
   8   6   8      135.14      125.96    237.82 o 
  -8   7   8      516.85      430.70    450.09 o 
  -7   7   8       69.64       66.56     90.81 o 
  -6   7   8     1288.03     1381.53    196.10 o 
  -5   7   8      286.24      218.24     83.97 o 
  -4   7   8     1364.54     1484.90    116.45 o 
  -3   7   8      998.68     1121.39    125.79 o 
  -2   7   8      308.02      281.51     59.05 o 
  -1   7   8      754.53      751.63     64.75 o 
   0   7   8      326.23      405.39    110.26 o 
   1   7   8        8.97       31.01     37.43 o 
   2   7   8      815.02      802.61    261.79 o 
   3   7   8      862.26      859.95    429.41 o 
   4   7   8     1775.47     1840.71    252.98 o 
   5   7   8      901.75     1030.12    268.84 o 
   6   7   8       52.40        3.08    100.13 o 
   7   7   8      939.74      849.94    292.81 o 
   8   7   8       18.08      151.86    169.21 o 
  -8   8   8       18.25       24.21    111.45 o 
  -7   8   8       96.85      108.04    109.15 o 
  -6   8   8      548.94      659.18    255.50 o 
  -5   8   8      226.22      202.96     70.33 o 
  -4   8   8      353.63      305.02     75.58 o 
  -3   8   8      296.29      403.14     89.37 o 
  -2   8   8      693.52      664.35    124.31 o 
  -1   8   8      259.63      206.77    119.37 o 
   0   8   8       17.03       57.30     73.52 o 
   1   8   8      739.79      516.98    123.78 o 
   2   8   8      926.70      822.56    306.97 o 
   3   8   8      243.52      308.66    137.50 o 
   4   8   8     1179.02     1231.16    234.53 o 
   5   8   8      556.42      387.33    148.30 o 
   6   8   8      395.27      205.84    214.79 o 
   7   8   8     1314.55     1130.17    249.75 o 
   8   8   8       14.15      132.95    175.69 o 
  -7   9   8      525.06      478.59    201.10 o 
  -6   9   8      121.75       40.61     91.24 o 
  -5   9   8       63.66       16.43     74.88 o 
  -4   9   8      339.83      539.84    184.47 o 
  -3   9   8     4829.21     4654.75    346.90 o 
  -2   9   8      229.52      102.06     72.15 o 
  -1   9   8      550.35      542.21    125.82 o 
   0   9   8     1219.54     1743.93    299.25 o 
   1   9   8     1849.16     1663.83    470.41 o 
   2   9   8      809.68      667.96    139.30 o 
   3   9   8      775.69      701.19    299.51 o 
   4   9   8      117.22      315.81    143.55 o 
   5   9   8      125.97      158.37    138.93 o 
   6   9   8     1620.49     1741.44    311.12 o 
   7   9   8     1058.41      786.59    420.24 o 
  -7  10   8       93.63      243.81    247.81 o 
  -6  10   8       60.71      141.71    188.82 o 
  -5  10   8       57.33       50.32    112.02 o 
  -4  10   8     2354.59     2189.20    286.50 o 
  -3  10   8       27.85      106.63     83.80 o 
  -2  10   8      490.04      385.12    138.36 o 
  -1  10   8      558.40      671.43    145.93 o 
   0  10   8     1859.33     1764.78    223.95 o 
   1  10   8     1127.64     1172.19    246.54 o 
   2  10   8      258.41       73.82    114.49 o 
   3  10   8      232.53      376.46    206.98 o 
   4  10   8       17.66      105.09    115.61 o 
   5  10   8       24.42       50.27    155.27 o 
   6  10   8      322.23      274.45    165.22 o 
   7  10   8       44.51       53.46    275.42 o 
  -6  11   8      495.41      504.66    312.08 o 
  -5  11   8      148.63      228.85    134.11 o 
  -4  11   8       10.63       20.55    111.90 o 
  -3  11   8      656.95      351.74    122.16 o 
  -2  11   8      756.39      754.40    174.99 o 
  -1  11   8       64.91      130.83    104.59 o 
   0  11   8      825.96      476.67    114.63 o 
   1  11   8      416.70      637.01    126.97 o 
   2  11   8     1451.63     1352.65    238.46 o 
   3  11   8      315.91      312.08    162.33 o 
   4  11   8      353.10      463.07    190.43 o 
   5  11   8        4.51        3.64    141.92 o 
   6  11   8      215.60      210.40    172.08 o 
  -5  12   8       77.07       49.32    134.94 o 
  -4  12   8      312.50      516.84    283.82 o 
  -3  12   8      700.92      599.90    185.53 o 
  -2  12   8       67.93       56.59     85.64 o 
  -1  12   8       56.27       73.85     90.84 o 
   0  12   8      304.11      178.79    140.68 o 
   1  12   8       33.77        8.23    124.93 o 
   2  12   8      851.64      763.38    386.81 o 
   3  12   8      217.87      162.02    162.55 o 
   4  12   8       40.69       29.57    136.93 o 
   5  12   8      714.84      795.31    284.41 o 
  -5  13   8        8.11       27.61    147.34 o 
  -4  13   8     3356.70     2799.54    731.15 o 
  -3  13   8        8.07        0.71    110.47 o 
  -2  13   8      368.43      436.43    183.79 o 
  -1  13   8      295.36      188.59    161.09 o 
   0  13   8      465.41      430.36    202.57 o 
   1  13   8      190.80      222.19    176.95 o 
   2  13   8      933.50      845.22    236.22 o 
   3  13   8       31.09       36.62    156.27 o 
   4  13   8     2254.45     2410.16    365.81 o 
  -3  14   8       13.63       58.54    134.10 o 
  -2  14   8      385.43      329.71    196.58 o 
  -1  14   8      129.58       92.30    148.70 o 
   0  14   8       70.65        0.24    140.47 o 
   1  14   8      447.93      513.34    208.10 o 
   2  14   8      201.39      244.25    215.19 o 
   3  14   8      115.17      289.84    203.48 o 
  -2 -15   9       82.96      191.56    174.61 o 
  -1 -15   9      552.93      704.34    198.71 o 
   0 -15   9       96.68       97.02    182.15 o 
   1 -15   9     1836.18     1701.20    322.97 o 
   2 -15   9      948.57      828.84    392.10 o 
   3 -15   9        3.25        0.94    168.13 o 
  -4 -14   9      430.25      628.26    208.19 o 
  -3 -14   9      479.88      437.75    179.34 o 
  -2 -14   9       34.71       74.49    121.29 o 
  -1 -14   9      202.61       74.36    127.37 o 
   0 -14   9       32.41       25.48    167.64 o 
   1 -14   9      741.31     1413.10    271.68 o 
   2 -14   9      585.01      766.51    246.83 o 
   3 -14   9      113.76       61.32    168.60 o 
   4 -14   9     1061.35     1465.68    327.51 o 
  -5 -13   9      910.66      825.32    239.16 o 
  -4 -13   9       94.71      189.00    142.91 o 
  -3 -13   9      915.83     1023.21    219.65 o 
  -2 -13   9      835.79     1075.06    219.08 o 
  -1 -13   9        9.68       64.46     84.45 o 
   0 -13   9        7.11       61.74     83.57 o 
   1 -13   9     1083.79     1213.84    381.70 o 
   2 -13   9      252.37      138.07    176.33 o 
   3 -13   9     1207.91     1092.60    263.56 o 
   4 -13   9      951.72     1161.18    285.51 o 
   5 -13   9     1026.53      736.32    243.80 o 
  -6 -12   9        2.99        8.60    153.47 o 
  -5 -12   9      526.70      428.92    271.25 o 
  -4 -12   9       92.74       19.23     90.61 o 
  -3 -12   9       90.50      143.34    163.38 o 
  -2 -12   9      198.21      161.86    124.43 o 
  -1 -12   9      166.20      104.80     96.16 o 
   0 -12   9      746.30      775.89    130.17 o 
   1 -12   9      105.08       82.83    133.74 o 
   2 -12   9        1.49        2.82    118.46 o 
   3 -12   9      292.71      221.17    140.32 o 
   4 -12   9      165.85      209.46    160.85 o 
   5 -12   9      483.80      733.43    216.99 o 
   6 -12   9       78.96      229.54    181.81 o 
  -6 -11   9       68.78       29.44    142.55 o 
  -5 -11   9       77.65      228.77    158.30 o 
  -4 -11   9      557.55      642.90    196.21 o 
  -3 -11   9      228.86      409.73    106.19 o 
  -2 -11   9       53.94       36.88     82.75 o 
  -1 -11   9      391.23      334.03     95.53 o 
   0 -11   9       13.78       22.76     73.28 o 
   1 -11   9      808.76      995.43    278.18 o 
   2 -11   9     1330.36     1627.70    273.80 o 
   3 -11   9      299.13      190.81    203.16 o 
   4 -11   9       92.67      168.80    159.57 o 
   5 -11   9      328.26      619.88    206.31 o 
   6 -11   9       37.52        6.35     76.30 o 
   7 -11   9       61.69      126.48    111.57 o 
  -7 -10   9      464.02      323.16    174.32 o 
  -6 -10   9      644.26      494.40    189.79 o 
  -5 -10   9       12.05       72.86    105.23 o 
  -4 -10   9      141.80       82.92     95.98 o 
  -3 -10   9     1119.55     1204.36    229.80 o 
  -2 -10   9      604.77      610.98    134.62 o 
  -1 -10   9      516.81      662.67    110.13 o 
   0 -10   9      260.75      366.79     86.53 o 
   1 -10   9      825.36     1074.82    209.52 o 
   2 -10   9     2035.00     1938.14    266.81 o 
   3 -10   9       68.24       65.94     85.52 o 
   4 -10   9     1021.28     1268.29    271.36 o 
   5 -10   9       20.64       70.98     83.08 o 
   6 -10   9      659.52      611.32    139.84 o 
   7 -10   9      362.60      412.12    149.43 o 
  -7  -9   9     1748.58     1499.06    311.73 o 
  -6  -9   9       34.61        0.47    118.09 o 
  -5  -9   9      701.94      470.15    190.55 o 
  -4  -9   9      375.33      280.02    211.74 o 
  -3  -9   9      903.14      860.80    198.55 o 
  -2  -9   9      967.47      804.31    424.24 o 
  -1  -9   9     1938.86     2361.01    211.26 o 
   0  -9   9     1582.28     1763.94    223.83 o 
   1  -9   9     3263.93     3330.12    204.25 o 
   2  -9   9       10.64       38.10     63.50 o 
   3  -9   9      642.18      629.56    127.87 o 
   4  -9   9      723.42      719.62    141.08 o 
   5  -9   9        5.80       38.51     79.31 o 
   6  -9   9      840.61      780.97    149.06 o 
   7  -9   9        4.16       36.98     77.84 o 
   8  -9   9       12.35       78.22    117.90 o 
  -8  -8   9      192.80      350.52    197.93 o 
  -7  -8   9     1660.09     1469.18    274.74 o 
  -6  -8   9       65.37       94.05    127.45 o 
  -5  -8   9     2731.04     2804.82    317.49 o 
  -4  -8   9      831.25      553.48    122.02 o 
  -3  -8   9     2051.27     2058.25    294.06 o 
  -2  -8   9     2665.95     2975.52    199.93 o 
  -1  -8   9       74.85       51.54     59.10 o 
   0  -8   9      681.87      528.79     82.60 o 
   1  -8   9     4681.07     4919.64    236.99 o 
   2  -8   9      252.51      226.40     84.72 o 
   3  -8   9     2836.29     2831.13    233.51 o 
   4  -8   9      223.53      246.57     85.28 o 
   5  -8   9        2.00       25.70     71.35 o 
   6  -8   9      131.59      113.95     81.54 o 
   7  -8   9      138.89      242.00    104.67 o 
   8  -8   9      249.44       43.19    114.38 o 
  -8  -7   9      109.24      117.44    159.99 o 
  -7  -7   9      906.04      686.14    203.41 o 
  -6  -7   9      247.11      181.67    162.76 o 
  -5  -7   9     1039.03     1079.60    161.11 o 
  -4  -7   9       43.62       34.41     79.23 o 
  -3  -7   9     2533.73     2414.91    202.69 o 
  -2  -7   9     1728.88     1981.55    172.73 o 
  -1  -7   9     2475.81     2485.47    152.83 o 
   0  -7   9      333.65      339.48     66.48 o 
   1  -7   9      857.08      992.30    118.53 o 
   2  -7   9      204.16      197.66     62.01 o 
   3  -7   9     5523.32     5593.01    364.05 o 
   4  -7   9        0.16       25.27     51.41 o 
   5  -7   9     1301.59     1131.62    135.57 o 
   6  -7   9     2927.89     2447.85    229.43 o 
   7  -7   9      320.65      367.51    129.65 o 
   8  -7   9      571.11      375.53    132.40 o 
  -8  -6   9      434.31      178.80    177.73 o 
  -7  -6   9       64.09      100.30     77.38 o 
  -6  -6   9      839.56      916.11    220.32 o 
  -5  -6   9      539.23      621.43    197.49 o 
  -4  -6   9       14.41       13.79     61.46 o 
  -3  -6   9     5316.53     5417.57    263.28 o 
  -2  -6   9      146.96      104.03     40.54 o 
  -1  -6   9     2895.41     2899.36    185.37 o 
   0  -6   9     2767.76     2803.13    169.30 o 
   1  -6   9       42.89       64.17     39.55 o 
   2  -6   9      173.01      144.72     45.76 o 
   3  -6   9     1863.26     2124.25    184.27 o 
   4  -6   9       87.21       83.30     81.96 o 
   5  -6   9    11954.81    11588.08    597.49 o 
   6  -6   9      858.22      706.37    231.58 o 
   7  -6   9      907.52     1164.41    181.07 o 
   8  -6   9      233.92      241.80    283.59 o 
   9  -6   9       70.72      192.18    190.23 o 
  -9  -5   9      523.45      505.13    226.66 o 
  -8  -5   9      100.21      101.93     77.39 o 
  -7  -5   9      119.50      134.03     77.27 o 
  -6  -5   9      536.16      465.23    114.57 o 
  -5  -5   9      409.16      506.21    125.88 o 
  -4  -5   9     3726.51     3553.27    259.90 o 
  -3  -5   9      619.63      747.02    109.10 o 
  -2  -5   9      299.17      323.41     50.45 o 
  -1  -5   9     2141.31     2073.53    102.55 o 
   0  -5   9      398.92      346.07     56.40 o 
   1  -5   9     1343.36     1601.93    171.32 o 
   2  -5   9      417.16      360.43     55.06 o 
   3  -5   9       36.34       27.65     36.70 o 
   4  -5   9      520.85      601.77     67.32 o 
   5  -5   9     1518.64     1891.00    251.82 o 
   6  -5   9      165.84      155.20     76.31 o 
   7  -5   9     1857.68     1964.81    240.40 o 
   8  -5   9       16.40        4.58     89.32 o 
   9  -5   9      798.59      949.64    196.76 o 
  -9  -4   9     1058.84      890.41    374.77 o 
  -8  -4   9      201.53      148.63     80.55 o 
  -7  -4   9     1564.93     1505.39    210.53 o 
  -6  -4   9       70.58       77.73     77.97 o 
  -5  -4   9       32.77       70.02     54.45 o 
  -4  -4   9     2426.64     2295.16    180.30 o 
  -3  -4   9       88.05       37.39     33.45 o 
  -2  -4   9     3909.35     3850.21    229.34 o 
  -1  -4   9     3852.47     4010.21    175.59 o 
   0  -4   9     1090.46     1172.62     91.78 o 
   1  -4   9     5197.34     5432.90    205.96 o 
   2  -4   9      151.63       73.95     41.48 o 
   3  -4   9     2001.21     2154.06    178.17 o 
   4  -4   9      210.85      176.84     65.42 o 
   5  -4   9     1210.41     1391.41    141.73 o 
   6  -4   9      169.47      153.23     71.78 o 
   7  -4   9      841.19     1184.60    388.81 o 
   8  -4   9       85.21      104.62     92.65 o 
   9  -4   9      852.92      528.73    164.51 o 
  -9  -3   9      512.33      436.85    256.09 o 
  -8  -3   9      747.62      492.27    125.91 o 
  -7  -3   9     2522.60     2914.60    239.35 o 
  -6  -3   9       96.50      115.77     55.88 o 
  -5  -3   9      851.63     1180.11    171.20 o 
  -4  -3   9      113.56      185.34     77.02 o 
  -3  -3   9      277.68      331.43     49.37 o 
  -2  -3   9     4661.55     4693.03    145.22 o 
  -1  -3   9     2899.64     3040.83    126.74 o 
   0  -3   9       40.07       23.37     50.37 o 
   1  -3   9     9301.78     9042.37    282.32 o 
   2  -3   9       83.33       80.57     45.66 o 
   3  -3   9     4989.93     5494.59    184.61 o 
   4  -3   9      729.99      684.38     97.62 o 
   5  -3   9      221.97      169.34     71.40 o 
   6  -3   9      219.13      215.50    159.39 o 
   7  -3   9      289.55      194.76    243.64 o 
   8  -3   9        6.75       44.51    113.14 o 
   9  -3   9     1332.53     1277.39    675.10 o 
  -9  -2   9       32.15       13.00     94.96 o 
  -8  -2   9      811.41      866.47    304.53 o 
  -7  -2   9      654.98      665.06    104.60 o 
  -6  -2   9      451.60      446.30    211.25 o 
  -5  -2   9     3323.02     2842.09    333.86 o 
  -4  -2   9      345.73      216.78     93.87 o 
  -3  -2   9     1480.29     1429.58    184.96 o 
  -2  -2   9      782.03      652.26     44.71 o 
  -1  -2   9       78.90       80.71     33.95 o 
   0  -2   9    17636.75    18518.76    488.35 o 
   1  -2   9     7440.56     7886.05    305.62 o 
   2  -2   9     1014.67     1077.22    104.23 o 
   3  -2   9     2636.55     3298.07    142.71 o 
   4  -2   9        0.93       10.68     37.95 o 
   5  -2   9     2319.03     2323.00    219.49 o 
   6  -2   9      277.63      365.19    135.79 o 
   7  -2   9        0.39       23.22     86.93 o 
   8  -2   9     1058.27      945.39    160.69 o 
   9  -2   9      521.64      501.76    252.33 o 
  -9  -1   9      253.93      392.74    315.43 o 
  -8  -1   9     1427.69     1333.38    207.60 o 
  -7  -1   9      123.98       53.25     73.29 o 
  -6  -1   9      999.71     1102.27    167.22 o 
  -5  -1   9     2845.61     2449.03    351.97 o 
  -4  -1   9      337.71      258.27     37.45 o 
  -3  -1   9     2816.83     2761.29    157.24 o 
  -2  -1   9        1.65       39.45     26.43 o 
  -1  -1   9     4246.04     4644.67    186.82 o 
   0  -1   9     8230.21     8443.49    219.03 o 
   1  -1   9      712.07      762.60     72.93 o 
   2  -1   9     8789.52     8629.15    356.91 o 
   3  -1   9     1399.28     1731.89    122.84 o 
   4  -1   9      107.50       96.68     48.41 o 
   5  -1   9     2291.90     2042.86    173.10 o 
   6  -1   9        2.43       13.18     73.78 o 
   7  -1   9      272.63      421.49    128.22 o 
   8  -1   9      359.33      468.17    146.78 o 
   9  -1   9      419.90      232.38    147.31 o 
  -9   0   9       82.40       86.72    105.11 o 
  -8   0   9      339.07      427.36    195.64 o 
  -7   0   9       20.91      165.26     69.98 o 
  -6   0   9     2670.80     2654.64    215.93 o 
  -5   0   9      876.84      921.87    120.59 o 
  -4   0   9      905.22      979.37    168.40 o 
  -3   0   9     5383.40     5066.26    175.64 o 
  -2   0   9      167.47      178.36     51.27 o 
  -1   0   9     1362.34     1269.72    107.76 o 
   0   0   9      424.25      400.47     75.10 o 
   1   0   9     1650.16     1494.98    142.94 o 
   2   0   9     6796.45     6677.81    254.50 o 
   3   0   9      975.98     1058.34    103.21 o 
   4   0   9     5567.36     6089.30    257.22 o 
   5   0   9     2233.48     2483.27    217.62 o 
   6   0   9       63.93      142.98    126.31 o 
   7   0   9     1655.32     1220.05    250.69 o 
   8   0   9      546.70      313.26    140.91 o 
   9   0   9       81.26      195.30    147.56 o 
  -9   1   9       89.84      112.55    151.28 o 
  -8   1   9       50.67       21.96     74.01 o 
  -7   1   9      587.33      414.35    151.58 o 
  -6   1   9     1363.34     1411.96    152.67 o 
  -5   1   9        5.38       12.44     51.35 o 
  -4   1   9     4903.32     4683.74    251.99 o 
  -3   1   9       49.35       50.16     40.56 o 
  -2   1   9       38.21       14.61     39.67 o 
  -1   1   9    11778.75    10437.17    204.92 o 
   0   1   9       29.58       11.70     23.66 o 
   1   1   9      326.28      346.05     93.72 o 
   2   1   9      619.27      661.59     96.10 o 
   3   1   9        3.42       20.11     43.43 o 
   4   1   9     7397.41     7485.37    295.55 o 
   5   1   9      930.23      957.28    129.90 o 
   6   1   9     1274.84     1612.44    209.79 o 
   7   1   9     2241.97     2060.75    239.86 o 
   8   1   9        0.03        0.47     95.83 o 
   9   1   9      365.54      155.91    139.39 o 
  -9   2   9        2.29       46.00    101.55 o 
  -8   2   9      295.05      253.31    100.48 o 
  -7   2   9      296.19      232.70    111.50 o 
  -6   2   9      147.21      130.02     70.33 o 
  -5   2   9      149.94      122.48     70.02 o 
  -4   2   9     2232.72     2279.01    173.31 o 
  -3   2   9      386.48      336.81     61.81 o 
  -2   2   9     2392.10     2607.35    212.94 o 
  -1   2   9       69.87      111.93     68.39 o 
   0   2   9        0.81       15.99     33.42 o 
   1   2   9     2651.42     2464.48    157.40 o 
   2   2   9       42.52       17.24     62.84 o 
   3   2   9        3.20        2.59     36.34 o 
   4   2   9     1679.82     1684.91    161.64 o 
   5   2   9       25.19       49.36     75.55 o 
   6   2   9     2653.88     2706.11    203.18 o 
   7   2   9      128.82      241.34    134.50 o 
   8   2   9      361.17      343.84    132.32 o 
   9   2   9      665.77      457.17    174.84 o 
  -9   3   9      138.03       74.72    119.85 o 
  -8   3   9     1501.93     1526.46    238.82 o 
  -7   3   9       28.11       54.30     88.25 o 
  -6   3   9       24.25       17.35     59.07 o 
  -5   3   9       58.83       64.15     46.24 o 
  -4   3   9      758.24      753.27    111.02 o 
  -3   3   9       11.19       12.25     32.15 o 
  -2   3   9     7643.72     7553.11    196.80 o 
  -1   3   9       68.73       66.81     39.15 o 
   0   3   9     3181.19     3159.29    189.93 o 
   1   3   9      795.68      720.58    112.35 o 
   2   3   9      802.39      806.58    119.72 o 
   3   3   9     1490.35     1572.53    171.85 o 
   4   3   9        0.61       13.53     54.79 o 
   5   3   9       14.17        9.13     56.57 o 
   6   3   9      715.06      834.69    139.20 o 
   7   3   9      160.28      230.00    209.62 o 
   8   3   9     1483.74     1655.23    413.72 o 
   9   3   9      484.52      257.50    224.25 o 
  -9   4   9       21.22       79.59    108.75 o 
  -8   4   9     1573.74     2028.49    361.37 o 
  -7   4   9      130.71      164.57    104.12 o 
  -6   4   9      288.06      305.08    138.83 o 
  -5   4   9      330.19      381.98     92.53 o 
  -4   4   9      229.02      195.33     56.33 o 
  -3   4   9       12.03      125.51     50.08 o 
  -2   4   9     7440.48     7931.37    303.85 o 
  -1   4   9      392.36      350.66     61.70 o 
   0   4   9     1992.81     1941.34    141.97 o 
   1   4   9      189.32      237.15     57.16 o 
   2   4   9     2858.83     2893.03    207.47 o 
   3   4   9     1617.11     1676.22    165.24 o 
   4   4   9      297.96      268.57     93.99 o 
   5   4   9      733.55      599.76     91.46 o 
   6   4   9       53.65       70.39     79.18 o 
   7   4   9       54.05       59.37     91.54 o 
   8   4   9      617.74      586.53    165.54 o 
   9   4   9      545.03      316.66    253.92 o 
  -9   5   9      170.16      405.93    168.97 o 
  -8   5   9     1471.23     1663.41    318.84 o 
  -7   5   9       40.34       33.74     95.11 o 
  -6   5   9     1342.27     1323.70    223.46 o 
  -5   5   9      119.67      121.49     65.86 o 
  -4   5   9      519.75      721.19    102.79 o 
  -3   5   9      186.26      194.74     45.63 o 
  -2   5   9        6.69        1.65     31.31 o 
  -1   5   9      182.86      254.35     63.65 o 
   0   5   9     3393.55     3417.05    138.53 o 
   1   5   9      272.47      372.97     71.34 o 
   2   5   9       48.18       13.30     45.40 o 
   3   5   9      791.04      794.23    141.84 o 
   4   5   9      448.80      409.30     98.28 o 
   5   5   9     1019.41     1015.08    131.07 o 
   6   5   9       56.87       47.59     76.36 o 
   7   5   9      512.53      278.62    153.87 o 
   8   5   9      220.74      225.48    261.91 o 
  -8   6   9      349.37      241.30    126.18 o 
  -7   6   9       79.48       46.52     79.26 o 
  -6   6   9     1541.25     1957.66    237.57 o 
  -5   6   9      233.22      213.77     83.23 o 
  -4   6   9      680.01      859.69    176.33 o 
  -3   6   9      205.39      218.89     54.82 o 
  -2   6   9      123.84      162.71     58.87 o 
  -1   6   9        8.53       14.49     41.45 o 
   0   6   9      389.98      446.72    101.78 o 
   1   6   9       11.00       27.70     40.56 o 
   2   6   9     3384.57     3884.49    224.74 o 
   3   6   9      180.55      128.19     72.40 o 
   4   6   9     1337.48     1904.18    257.10 o 
   5   6   9      160.49       93.91    111.19 o 
   6   6   9       22.26      109.68    126.21 o 
   7   6   9      727.69      642.01    214.50 o 
   8   6   9        5.76      101.99    222.90 o 
  -8   7   9      149.06       78.38    102.69 o 
  -7   7   9      540.43      652.71    264.49 o 
  -6   7   9     1353.70     1457.96    189.83 o 
  -5   7   9      328.50      351.58    150.40 o 
  -4   7   9     1473.88     1928.18    233.57 o 
  -3   7   9        7.32       18.98     45.24 o 
  -2   7   9     1330.46     1184.61    106.07 o 
  -1   7   9       39.29      196.48     56.07 o 
   0   7   9       20.70       38.69     44.50 o 
   1   7   9      354.23      149.52     99.91 o 
   2   7   9     2027.03     2203.72    368.54 o 
   3   7   9       81.32        5.39     91.57 o 
   4   7   9     2921.46     3034.95    333.60 o 
   5   7   9      279.21      415.51    143.74 o 
   6   7   9     1428.85     1888.31    481.75 o 
   7   7   9      455.58      615.99    204.87 o 
   8   7   9        8.45       93.22    157.54 o 
  -8   8   9      133.34      177.98    130.79 o 
  -7   8   9      776.67      728.55    177.37 o 
  -6   8   9      207.69       84.78     87.57 o 
  -5   8   9       76.17       54.36     95.42 o 
  -4   8   9      180.99      213.53     61.43 o 
  -3   8   9      608.71      564.82     98.89 o 
  -2   8   9     2037.14     2074.78    211.24 o 
  -1   8   9       40.34       18.98     77.21 o 
   0   8   9     2418.78     2481.74    196.94 o 
   1   8   9      274.62      345.06    131.42 o 
   2   8   9       62.32       25.47     74.78 o 
   3   8   9       90.18       75.29    118.05 o 
   4   8   9      402.09      207.38    131.60 o 
   5   8   9      103.17       85.95    144.07 o 
   6   8   9     1574.46     1595.88    276.43 o 
   7   8   9       75.48      191.37    191.06 o 
  -7   9   9      198.20      110.04    108.29 o 
  -6   9   9      263.22      172.22    141.82 o 
  -5   9   9      399.94      345.34    100.06 o 
  -4   9   9       29.57       51.22     64.21 o 
  -3   9   9       20.98       27.86     74.54 o 
  -2   9   9       11.00       44.86     78.35 o 
  -1   9   9      685.02      876.71    146.80 o 
   0   9   9      707.43      438.37    139.62 o 
   1   9   9     1803.91     1668.93    270.57 o 
   2   9   9      966.49      952.73    238.40 o 
   3   9   9      603.12      592.76    189.46 o 
   4   9   9        1.38       28.04    120.54 o 
   5   9   9       69.13      190.13    200.10 o 
   6   9   9      812.53     1148.56    317.55 o 
   7   9   9      143.18      259.42    297.04 o 
  -7  10   9      214.33      403.61    293.05 o 
  -6  10   9      206.10       79.67    217.02 o 
  -5  10   9      107.23       83.69    107.16 o 
  -4  10   9      335.59      212.37    151.34 o 
  -3  10   9      392.63      233.75    110.26 o 
  -2  10   9      246.23      185.62     99.49 o 
  -1  10   9      254.99      151.37     82.67 o 
   0  10   9      906.71      909.00    167.48 o 
   1  10   9       36.96      170.29    240.70 o 
   2  10   9      693.88      705.79    254.98 o 
   3  10   9       78.99      194.11    136.38 o 
   4  10   9      203.93      242.16    165.93 o 
   5  10   9      216.44      428.95    194.32 o 
   6  10   9      115.29      198.45    178.41 o 
  -6  11   9       65.16       99.29    207.51 o 
  -5  11   9      119.13       67.54    119.56 o 
  -4  11   9      715.67      875.34    215.38 o 
  -3  11   9     2068.53     1741.79    322.66 o 
  -2  11   9      390.63      260.88    121.16 o 
  -1  11   9      605.51      454.01    157.45 o 
   0  11   9      691.29      730.18    195.41 o 
   1  11   9      649.57      609.40    203.02 o 
   2  11   9      664.59      659.53    208.54 o 
   3  11   9      125.60      215.27    149.31 o 
   4  11   9      292.65      436.71    188.65 o 
   5  11   9       17.45       52.73    157.30 o 
   6  11   9      122.81      192.43    197.16 o 
  -5  12   9      864.67      671.81    212.39 o 
  -4  12   9     1498.56     1470.04    271.02 o 
  -3  12   9       14.68       30.22    119.89 o 
  -2  12   9      165.27      193.55    122.55 o 
  -1  12   9      233.90      146.26    125.83 o 
   0  12   9      261.30      186.18    145.67 o 
   1  12   9      346.70      364.89    161.74 o 
   2  12   9      589.14      777.83    231.41 o 
   3  12   9       53.87       92.05    161.68 o 
   4  12   9       14.98       43.53    149.85 o 
   5  12   9       13.51       70.36    197.61 o 
  -4  13   9     1976.09     1533.28    286.38 o 
  -3  13   9      595.02      434.79    159.29 o 
  -2  13   9      401.14      838.95    307.03 o 
  -1  13   9        2.25        9.03    124.04 o 
   0  13   9      106.46      117.65    177.60 o 
   1  13   9      322.52      190.08    170.93 o 
   2  13   9       57.72       14.07    164.97 o 
   3  13   9       23.59      107.59    174.62 o 
   4  13   9     1608.92     1594.88    326.78 o 
  -2  14   9      462.06      302.33    221.02 o 
  -1  14   9      144.87      168.84    140.92 o 
   0  14   9      394.00      431.74    205.21 o 
   1  14   9      158.49        7.55    148.24 o 
   2  14   9        1.40        0.12    151.89 o 
  -2 -15  10     1055.09     1291.82    287.89 o 
  -1 -15  10       20.44        2.82    265.32 o 
   0 -15  10       21.77       19.91    195.36 o 
   1 -15  10      673.99      859.87    291.02 o 
   2 -15  10       32.12      125.85    195.02 o 
  -3 -14  10     1204.07     1537.94    351.44 o 
  -2 -14  10       20.20       47.03    120.63 o 
  -1 -14  10        7.82       23.32    114.38 o 
   0 -14  10      479.12      262.43    198.80 o 
   1 -14  10       10.92      101.86    198.15 o 
   2 -14  10        7.44       19.29    177.32 o 
   3 -14  10      126.00      249.68    217.53 o 
   4 -14  10       34.03      175.07    186.73 o 
  -5 -13  10      512.60      538.11    182.35 o 
  -4 -13  10      156.99      111.20    134.36 o 
  -3 -13  10     1830.38     2839.66    390.79 o 
  -2 -13  10       34.03        1.41    106.73 o 
  -1 -13  10     2053.14     2409.19    331.67 o 
   0 -13  10        8.96       34.51    159.37 o 
   1 -13  10       73.43      223.88    172.94 o 
   2 -13  10      168.02      222.79    189.40 o 
   3 -13  10      345.99      338.98    189.23 o 
   4 -13  10       38.16       95.66    160.53 o 
   5 -13  10     2170.45     2266.18    334.38 o 
  -5 -12  10      177.52       71.09    126.51 o 
  -4 -12  10      396.69      286.57    232.47 o 
  -3 -12  10      865.24      912.38    283.18 o 
  -2 -12  10       21.37       63.63    103.43 o 
  -1 -12  10       69.56       96.06    111.11 o 
   0 -12  10       45.67      105.09    113.67 o 
   1 -12  10     1105.63     1368.12    279.66 o 
   2 -12  10     1308.52     1471.06    272.89 o 
   3 -12  10      325.34      102.84    140.21 o 
   4 -12  10      318.53      609.59    227.63 o 
   5 -12  10       14.49      141.00    165.56 o 
   6 -12  10        2.68       76.34    184.36 o 
  -6 -11  10      613.59      610.44    235.99 o 
  -5 -11  10       58.29      148.09    140.71 o 
  -4 -11  10      342.31      467.09    309.85 o 
  -3 -11  10      120.54      167.88    128.10 o 
  -2 -11  10      125.90      132.49    151.69 o 
  -1 -11  10      834.85      494.24    143.51 o 
   0 -11  10     2270.17     2211.25    214.26 o 
   1 -11  10     1132.71      951.84    188.76 o 
   2 -11  10       16.93       56.00    131.89 o 
   3 -11  10       41.95       37.60    119.11 o 
   4 -11  10     1954.08     1962.58    279.87 o 
   5 -11  10       10.32        4.90    124.93 o 
   6 -11  10      211.94      215.72    115.09 o 
  -7 -10  10      890.33      999.26    264.55 o 
  -6 -10  10        3.48       99.18    160.35 o 
  -5 -10  10      148.01       36.59    101.94 o 
  -4 -10  10        0.86       75.18    103.20 o 
  -3 -10  10     1735.97     1511.27    228.71 o 
  -2 -10  10     1013.36     1420.37    252.29 o 
  -1 -10  10      339.07      178.91     87.56 o 
   0 -10  10     1321.97     1505.79    183.15 o 
   1 -10  10     1842.08     2055.18    237.48 o 
   2 -10  10      473.21      571.82    183.75 o 
   3 -10  10      809.88     1091.51    168.80 o 
   4 -10  10        2.10       23.35     73.48 o 
   5 -10  10       69.43       79.41     85.96 o 
   6 -10  10      204.57      170.19    104.20 o 
   7 -10  10      122.02       68.91    108.29 o 
  -7  -9  10      104.24      118.99    152.78 o 
  -6  -9  10      931.12     1041.70    378.00 o 
  -5  -9  10     1415.22     1150.76    332.47 o 
  -4  -9  10        9.45       16.69     72.61 o 
  -3  -9  10      637.70      643.13    186.74 o 
  -2  -9  10      337.89      204.35    109.88 o 
  -1  -9  10       62.65       87.13     58.84 o 
   0  -9  10     1072.25     1084.48    107.73 o 
   1  -9  10      919.88      820.91     80.69 o 
   2  -9  10     1034.47     1243.96    113.08 o 
   3  -9  10     2701.92     3026.77    208.15 o 
   4  -9  10     2056.62     2129.27    207.18 o 
   5  -9  10      694.61      709.17    228.11 o 
   6  -9  10      203.29      148.90     91.99 o 
   7  -9  10      225.85      224.17    126.14 o 
  -8  -8  10      538.51      508.72    212.95 o 
  -7  -8  10       20.20       57.86    150.64 o 
  -6  -8  10      802.73      913.40    218.34 o 
  -5  -8  10      314.14      305.98    154.85 o 
  -4  -8  10      414.32      479.15    141.01 o 
  -3  -8  10     3727.74     3679.31    240.96 o 
  -2  -8  10     4355.02     4462.19    254.53 o 
  -1  -8  10      316.04      271.76     49.49 o 
   0  -8  10      304.91      266.30     88.19 o 
   1  -8  10      352.02      404.72     74.04 o 
   2  -8  10     1101.53     1226.91    150.45 o 
   3  -8  10     1343.87     1423.80    151.82 o 
   4  -8  10      332.90      195.64     77.33 o 
   5  -8  10     1464.83     1356.30    173.03 o 
   6  -8  10       41.78        1.18     69.01 o 
   7  -8  10      412.90      477.22    146.18 o 
   8  -8  10       90.95      140.79    165.56 o 
  -8  -7  10      179.65      109.54    183.54 o 
  -7  -7  10        0.21       43.47    147.47 o 
  -6  -7  10     1110.37     1213.81    229.32 o 
  -5  -7  10      101.98      105.88     71.20 o 
  -4  -7  10     1815.68     1912.45    358.99 o 
  -3  -7  10     4588.12     4732.59    276.12 o 
  -2  -7  10      421.43      350.67     91.71 o 
  -1  -7  10      682.01      715.70     85.52 o 
   0  -7  10      449.12      340.14     48.28 o 
   1  -7  10      889.84     1014.33     82.12 o 
   2  -7  10     1381.21     1341.93    130.79 o 
   3  -7  10      194.62      190.60     80.60 o 
   4  -7  10      268.26      274.78     96.31 o 
   5  -7  10       89.79      119.68    115.48 o 
   6  -7  10        6.06       26.46     65.44 o 
   7  -7  10      401.42      290.99    126.00 o 
   8  -7  10        0.92        1.92    109.30 o 
  -8  -6  10        2.23       37.96    114.13 o 
  -7  -6  10      814.57      815.71    125.56 o 
  -6  -6  10      518.26      567.71    132.26 o 
  -5  -6  10       59.67       63.83     67.49 o 
  -4  -6  10     3660.48     4007.09    242.47 o 
  -3  -6  10       70.10       69.67     78.96 o 
  -2  -6  10     5314.95     5358.31    222.80 o 
  -1  -6  10     1667.01     1572.98    117.28 o 
   0  -6  10       21.39       31.92     35.09 o 
   1  -6  10     2047.31     2135.30    218.58 o 
   2  -6  10     1003.04     1099.29    108.78 o 
   3  -6  10     1123.17     1218.45    111.70 o 
   4  -6  10     2171.66     1986.63    218.81 o 
   5  -6  10     3643.82     3309.48    309.40 o 
   6  -6  10       54.18       59.36     76.64 o 
   7  -6  10      373.82      478.29    135.06 o 
   8  -6  10      220.93      157.37    112.85 o 
  -8  -5  10       71.60       86.02     98.81 o 
  -7  -5  10       99.87      185.11     94.99 o 
  -6  -5  10        1.43        9.20     67.29 o 
  -5  -5  10      373.10      304.25     79.86 o 
  -4  -5  10     2668.27     3115.84    244.56 o 
  -3  -5  10      819.22      811.36    111.90 o 
  -2  -5  10     4281.66     4211.70    371.03 o 
  -1  -5  10      233.54      230.29     44.61 o 
   0  -5  10      990.63      861.65    130.04 o 
   1  -5  10     1377.79     1375.27    129.38 o 
   2  -5  10      398.76      747.12    125.72 o 
   3  -5  10     1374.28     1717.09    130.47 o 
   4  -5  10     3727.97     3829.18    284.22 o 
   5  -5  10       57.76       59.10     62.34 o 
   6  -5  10     1156.06      963.05    177.49 o 
   7  -5  10       82.88       82.52     90.94 o 
   8  -5  10      440.03      652.63    168.84 o 
   9  -5  10      620.03      191.17    174.96 o 
  -9  -4  10       20.53        0.82    102.97 o 
  -8  -4  10      753.94      604.38    132.52 o 
  -7  -4  10      358.54      208.11     95.30 o 
  -6  -4  10      140.34      119.02     84.37 o 
  -5  -4  10     1013.31     1150.83    150.53 o 
  -4  -4  10        6.32       21.96     42.86 o 
  -3  -4  10     1650.60     1615.86    138.73 o 
  -2  -4  10     1606.88     1508.88    127.22 o 
  -1  -4  10        0.04       15.50     26.62 o 
   0  -4  10     3356.12     3661.75    140.06 o 
   1  -4  10     1950.11     1709.19    136.27 o 
   2  -4  10     1243.18     1206.90    115.00 o 
   3  -4  10     1524.04     1883.20    169.37 o 
   4  -4  10        4.13       18.10     40.66 o 
   5  -4  10     1603.02     1919.25    214.75 o 
   6  -4  10     1188.90     1393.97    324.07 o 
   7  -4  10        2.54        9.05     81.00 o 
   8  -4  10      571.82      680.07    179.20 o 
   9  -4  10      322.35      170.28    140.24 o 
  -9  -3  10      318.99      291.14    140.85 o 
  -8  -3  10     4340.47     3793.09    312.98 o 
  -7  -3  10        2.91       24.84     67.49 o 
  -6  -3  10      584.25      652.29    108.55 o 
  -5  -3  10      895.97     1048.47    192.10 o 
  -4  -3  10        0.67       49.62     49.71 o 
  -3  -3  10     2157.60     2101.28    138.80 o 
  -2  -3  10       57.17       16.19     29.49 o 
  -1  -3  10       19.90       16.60     26.54 o 
   0  -3  10     6814.13     7047.08    335.46 o 
   1  -3  10       26.12       48.14     41.59 o 
   2  -3  10     3778.57     3770.16    175.10 o 
   3  -3  10        1.10        4.47     36.35 o 
   4  -3  10      107.35       93.66     59.30 o 
   5  -3  10     1360.97     1559.31    238.17 o 
   6  -3  10       28.35       73.43     79.38 o 
   7  -3  10      219.99      194.63    105.50 o 
   8  -3  10      314.33      393.01    152.63 o 
   9  -3  10      121.63      185.89    144.21 o 
  -9  -2  10     1615.74     1683.56    259.41 o 
  -8  -2  10      908.31      718.87    363.25 o 
  -7  -2  10      586.30      595.71    150.85 o 
  -6  -2  10     3024.72     2980.79    236.78 o 
  -5  -2  10      287.16      392.65    105.78 o 
  -4  -2  10      262.11      197.34    118.52 o 
  -3  -2  10      471.82      450.58    120.08 o 
  -2  -2  10       89.17       89.03     40.54 o 
  -1  -2  10      386.37      341.43     43.41 o 
   0  -2  10     2901.47     2969.26    146.07 o 
   1  -2  10       84.61      135.29     33.97 o 
   2  -2  10     5295.62     5063.40    237.10 o 
   3  -2  10      289.30      245.99     58.68 o 
   4  -2  10     8471.35     8388.82    414.98 o 
   5  -2  10      416.22      267.24    110.98 o 
   6  -2  10      338.67      212.18     86.17 o 
   7  -2  10      516.12      471.52    149.68 o 
   8  -2  10      718.58      661.35    249.92 o 
   9  -2  10       20.41       91.40    139.42 o 
  -9  -1  10     1016.33      900.71    188.77 o 
  -8  -1  10      422.58      363.34    118.56 o 
  -7  -1  10     2063.60     1893.61    364.85 o 
  -6  -1  10     2684.55     2720.95    230.99 o 
  -5  -1  10      267.79      291.27     95.24 o 
  -4  -1  10     4126.11     3814.59    252.04 o 
  -3  -1  10       58.79       45.10     39.84 o 
  -2  -1  10       33.37       13.13     29.33 o 
  -1  -1  10     2186.48     2080.68    154.94 o 
   0  -1  10     1825.85     1795.48    129.06 o 
   1  -1  10     1397.19     1412.23     84.76 o 
   2  -1  10     3251.24     3488.61    182.56 o 
   3  -1  10      176.61      238.80     78.34 o 
   4  -1  10     8278.38     8033.65    422.89 o 
   5  -1  10      894.56      778.89    109.04 o 
   6  -1  10     1667.53     2301.35    930.78 o 
   7  -1  10      424.43      308.91    179.54 o 
   8  -1  10        0.59       42.27    113.76 o 
   9  -1  10      128.27      214.75    148.23 o 
  -9   0  10      106.37       70.30     96.89 o 
  -8   0  10      222.83      315.70    138.72 o 
  -7   0  10     1038.28      961.53    187.25 o 
  -6   0  10     2205.96     2431.85    205.36 o 
  -5   0  10      407.72      427.63    103.87 o 
  -4   0  10     3014.47     2675.48    210.05 o 
  -3   0  10     1039.45     1069.08    133.51 o 
  -2   0  10     2024.43     2020.12    111.27 o 
  -1   0  10      453.55      425.98     78.88 o 
   0   0  10     1530.01     1605.52    112.40 o 
   1   0  10      235.44      200.96     57.92 o 
   2   0  10        0.78       30.25     43.56 o 
   3   0  10     1946.20     1938.58    130.42 o 
   4   0  10     4747.94     4790.18    235.80 o 
   5   0  10      267.30      247.47     96.07 o 
   6   0  10     3122.78     3178.55    292.70 o 
   7   0  10       81.77        1.18     83.58 o 
   8   0  10      442.50      429.99    146.34 o 
   9   0  10       61.34      231.21    141.20 o 
  -9   1  10      200.71       77.96    106.56 o 
  -8   1  10      507.78      453.20    132.75 o 
  -7   1  10      432.77      316.73    127.88 o 
  -6   1  10       23.62       44.85     43.46 o 
  -5   1  10     1155.33     1252.33    145.04 o 
  -4   1  10     2276.12     2184.68    177.46 o 
  -3   1  10      608.50      683.49     69.87 o 
  -2   1  10     5496.94     5527.79    221.24 o 
  -1   1  10     1371.34     1272.89    101.49 o 
   0   1  10     4381.45     4552.54    154.45 o 
   1   1  10      256.13      127.74     70.60 o 
   2   1  10      476.80      545.38     78.94 o 
   3   1  10     3402.60     3587.19    237.54 o 
   4   1  10     1177.02     1142.56    122.70 o 
   5   1  10      491.04      486.84    110.83 o 
   6   1  10     3272.81     3385.02    322.86 o 
   7   1  10      918.11      695.85    134.17 o 
   8   1  10     1415.24     1334.67    242.39 o 
   9   1  10      178.15      109.80    142.16 o 
  -9   2  10        2.79        3.88     95.90 o 
  -8   2  10      519.91      435.75    196.58 o 
  -7   2  10       43.29       30.92     77.19 o 
  -6   2  10      519.03      504.69    110.01 o 
  -5   2  10     1812.26     1916.57    178.28 o 
  -4   2  10       87.78       74.61     62.28 o 
  -3   2  10      205.50      128.37     36.27 o 
  -2   2  10     6691.00     5826.28    281.40 o 
  -1   2  10     3060.16     2929.84    167.71 o 
   0   2  10     2974.74     3149.67    175.23 o 
   1   2  10       21.87       64.04     33.21 o 
   2   2  10      850.35     1099.64    210.24 o 
   3   2  10     1002.94     1093.40    144.80 o 
   4   2  10        1.27        2.44     51.69 o 
   5   2  10     1942.32     2558.24    201.33 o 
   6   2  10     1511.22     1510.67    203.32 o 
   7   2  10      723.04      397.88    386.17 o 
   8   2  10     1732.17     1654.82    220.92 o 
   9   2  10      350.13      204.21    154.84 o 
  -9   3  10      735.37      780.65    211.56 o 
  -8   3  10      438.12      639.21    275.54 o 
  -7   3  10       40.87       49.71     92.89 o 
  -6   3  10      398.11      185.51     81.75 o 
  -5   3  10      332.87      220.56    103.28 o 
  -4   3  10     1767.18     2015.79    173.59 o 
  -3   3  10     1500.43     1573.38    107.13 o 
  -2   3  10      159.03      173.12     36.39 o 
  -1   3  10     2678.32     2841.43    173.24 o 
   0   3  10     4236.74     4109.29    187.90 o 
   1   3  10     1574.28     1539.93    160.78 o 
   2   3  10     2032.10     2315.39    175.82 o 
   3   3  10      235.27      302.57     63.35 o 
   4   3  10        8.82        5.51     49.51 o 
   5   3  10      878.41     1036.41    165.59 o 
   6   3  10       59.99       77.73     85.19 o 
   7   3  10     1498.11     1324.62    236.32 o 
   8   3  10     1468.98     1317.11    774.27 o 
   9   3  10       18.59      173.47    142.48 o 
  -9   4  10      706.34      801.18    232.47 o 
  -8   4  10      341.12      360.26    144.13 o 
  -7   4  10      774.01     1103.34    199.75 o 
  -6   4  10      153.33      157.60    131.37 o 
  -5   4  10      229.78      282.85     82.56 o 
  -4   4  10      533.12      604.48     86.54 o 
  -3   4  10      671.79      751.83    134.50 o 
  -2   4  10      681.37      454.71     87.87 o 
  -1   4  10      952.42      973.23     98.90 o 
   0   4  10     3012.81     3370.74    188.05 o 
   1   4  10     5356.17     5996.36    261.36 o 
   2   4  10     3166.03     3128.88    230.17 o 
   3   4  10       99.42       73.78     62.53 o 
   4   4  10     1040.58     1335.32    351.21 o 
   5   4  10       11.71       25.05     74.73 o 
   6   4  10        0.66       20.57     81.02 o 
   7   4  10      483.14      244.39    145.04 o 
   8   4  10      148.57       98.69    114.61 o 
  -8   5  10       16.08       43.13    100.50 o 
  -7   5  10      750.90      855.10    479.87 o 
  -6   5  10     1661.96     1652.51    247.30 o 
  -5   5  10      785.40      570.20    209.80 o 
  -4   5  10      256.46      284.20     61.23 o 
  -3   5  10      400.73      454.17     70.23 o 
  -2   5  10     2817.58     3083.40    173.91 o 
  -1   5  10      907.92      982.34    152.22 o 
   0   5  10        3.50       25.58     41.28 o 
   1   5  10     1195.65     1246.92    135.57 o 
   2   5  10     1902.22     1755.73    176.55 o 
   3   5  10     1947.73     2051.37    166.86 o 
   4   5  10     2747.12     2920.05    249.60 o 
   5   5  10       16.24       41.86     73.26 o 
   6   5  10      557.23      282.40    177.93 o 
   7   5  10      220.85      166.37    162.78 o 
   8   5  10        7.97        4.11    200.10 o 
  -8   6  10       36.82       72.07    110.14 o 
  -7   6  10     1624.97     1436.17    505.25 o 
  -6   6  10      132.69       91.24     93.06 o 
  -5   6  10     1089.37      781.98    387.53 o 
  -4   6  10      490.03      387.70    103.24 o 
  -3   6  10      741.06      704.00     78.77 o 
  -2   6  10      800.07      922.89     98.17 o 
  -1   6  10     1248.35     1279.07    146.35 o 
   0   6  10      694.28      825.41     93.16 o 
   1   6  10      128.72       74.00     65.02 o 
   2   6  10      252.37      220.14     99.77 o 
   3   6  10      450.19      330.47     85.05 o 
   4   6  10     1728.41     1541.00    230.65 o 
   5   6  10      650.32      813.54    198.71 o 
   6   6  10      350.31      341.75    148.46 o 
   7   6  10      256.52      126.18    168.99 o 
   8   6  10      301.06      376.24    294.81 o 
  -8   7  10      380.39      437.56    158.84 o 
  -7   7  10     1064.84     1428.83    411.84 o 
  -6   7  10       32.75       58.31    103.38 o 
  -5   7  10     1471.80     1421.44    182.19 o 
  -4   7  10      139.34       80.48     63.86 o 
  -3   7  10     1149.75     1376.04    171.56 o 
  -2   7  10        1.85       41.98     43.48 o 
  -1   7  10       94.80       71.62     68.19 o 
   0   7  10      119.76       91.63     56.94 o 
   1   7  10      949.94      933.79    169.37 o 
   2   7  10      223.93      216.41     94.23 o 
   3   7  10      427.71      616.98    274.07 o 
   4   7  10      175.34       86.50    120.79 o 
   5   7  10      293.36      509.67    155.67 o 
   6   7  10     1170.62     1216.14    264.81 o 
   7   7  10      325.83      172.51    166.04 o 
  -7   8  10      362.99      196.74    137.84 o 
  -6   8  10      190.62       93.07    105.01 o 
  -5   8  10     1090.86     1276.75    227.33 o 
  -4   8  10       50.71        9.45     58.07 o 
  -3   8  10     1769.06     1960.43    244.25 o 
  -2   8  10      220.26      377.29    126.65 o 
  -1   8  10     1122.59     1178.52    240.29 o 
   0   8  10      214.06      110.88    112.55 o 
   1   8  10       51.86       25.97     72.47 o 
   2   8  10       41.92       23.86     85.37 o 
   3   8  10      388.65      575.48    174.81 o 
   4   8  10      161.20      136.64    160.68 o 
   5   8  10       55.14       94.33    126.62 o 
   6   8  10      380.91      113.00    142.70 o 
   7   8  10      378.65      226.69    243.87 o 
  -7   9  10      137.39      243.82    144.12 o 
  -6   9  10      314.14       33.74    108.96 o 
  -5   9  10       57.56       84.94     99.84 o 
  -4   9  10      299.22      334.98    138.60 o 
  -3   9  10     1892.37     1693.17    220.84 o 
  -2   9  10       11.86       38.37     76.66 o 
  -1   9  10     1441.85     1096.67    214.09 o 
   0   9  10       41.04      117.24    127.84 o 
   1   9  10      556.99      726.74    204.02 o 
   2   9  10      447.78      261.92    139.32 o 
   3   9  10       64.96      128.21    118.28 o 
   4   9  10      277.20      135.54    134.42 o 
   5   9  10        9.88        5.05    128.00 o 
   6   9  10       84.55       49.87    132.97 o 
   7   9  10      357.19      382.46    294.22 o 
  -6  10  10       25.33       99.64    212.32 o 
  -5  10  10       13.97       59.34    193.17 o 
  -4  10  10      180.47       79.08    122.18 o 
  -3  10  10       90.92       79.87     83.68 o 
  -2  10  10      292.09      259.48    143.37 o 
  -1  10  10      368.53      454.55    148.46 o 
   0  10  10       51.38      177.32    216.91 o 
   1  10  10     1250.82     1623.88    215.52 o 
   2  10  10       66.23        5.41     92.36 o 
   3  10  10      405.86      360.69    168.40 o 
   4  10  10        0.70        3.06    116.88 o 
   5  10  10      287.85      230.31    168.58 o 
   6  10  10      391.91      389.97    199.99 o 
  -6  11  10       27.67        0.82    243.58 o 
  -5  11  10       60.19        5.05    188.59 o 
  -4  11  10       26.78       56.29    117.29 o 
  -3  11  10      166.12      186.84    119.61 o 
  -2  11  10       41.79       84.88    115.23 o 
  -1  11  10      653.69      714.29    198.66 o 
   0  11  10      101.09      178.27    162.80 o 
   1  11  10     1365.05     1320.99    273.54 o 
   2  11  10        2.81        7.05    127.70 o 
   3  11  10     2230.14     2871.82    377.56 o 
   4  11  10        0.51        6.23    139.90 o 
   5  11  10       31.82       13.28    153.09 o 
  -5  12  10      353.57      350.13    179.83 o 
  -4  12  10      930.47      762.29    201.68 o 
  -3  12  10        6.91       12.46    157.80 o 
  -2  12  10       94.77       94.45    119.85 o 
  -1  12  10       10.08       35.85    126.11 o 
   0  12  10      514.90      369.14    149.06 o 
   1  12  10     1151.35      894.90    215.26 o 
   2  12  10        7.49       75.84    157.95 o 
   3  12  10      538.87      535.50    237.76 o 
   4  12  10       18.27       65.34    173.94 o 
  -3  13  10      413.09      212.32    193.88 o 
  -2  13  10        1.16        0.82    158.74 o 
  -1  13  10      277.41      453.03    180.31 o 
   0  13  10      905.29      335.92    173.09 o 
   1  13  10       35.07      123.68    144.37 o 
   2  13  10       95.77      173.43    189.41 o 
   3  13  10        8.56       67.89    173.16 o 
  -1  14  10      350.90      660.67    216.07 o 
   0  14  10       40.87       28.75    146.43 o 
   1  14  10       84.32       68.83    156.27 o 
  -1 -15  11      325.17      533.69    370.83 o 
   0 -15  11      124.23      381.99    324.77 o 
   1 -15  11       34.73      236.86    228.72 o 
  -3 -14  11      199.53      112.95    144.53 o 
  -2 -14  11       84.39      142.10    141.50 o 
  -1 -14  11      793.50     1189.48    230.30 o 
   0 -14  11        9.77        2.12    291.87 o 
   1 -14  11      239.01      549.98    254.60 o 
   2 -14  11       63.28      310.80    196.65 o 
   3 -14  11        6.47        5.84    162.13 o 
  -4 -13  11     1810.55     1733.53    342.10 o 
  -3 -13  11        4.46       48.63    111.66 o 
  -2 -13  11     1841.64     2149.70    430.87 o 
  -1 -13  11      320.32      533.62    165.40 o 
   0 -13  11      497.95      341.14    430.64 o 
   1 -13  11     1288.83     1202.93    248.21 o 
   2 -13  11       12.14       64.86    166.95 o 
   3 -13  11       35.08      175.91    179.93 o 
   4 -13  11      230.42      559.54    211.63 o 
  -5 -12  11       37.75      172.46    186.05 o 
  -4 -12  11     1106.32     1219.96    322.42 o 
  -3 -12  11       30.68       13.87    108.87 o 
  -2 -12  11     2292.84     2399.12    349.09 o 
  -1 -12  11      189.44       43.78    127.39 o 
   0 -12  11     2618.27     2501.60    755.22 o 
   1 -12  11     1263.21     1175.12    295.16 o 
   2 -12  11       16.87       27.23    151.53 o 
   3 -12  11       11.19        8.46    140.21 o 
   4 -12  11      224.28      187.11    160.61 o 
   5 -12  11       64.40      158.55    170.18 o 
  -6 -11  11        0.44        5.41    132.18 o 
  -5 -11  11      145.95      146.22    148.18 o 
  -4 -11  11       66.34       72.24    125.89 o 
  -3 -11  11       39.46       27.20    102.13 o 
  -2 -11  11      396.76      801.54    153.90 o 
  -1 -11  11       76.99      104.64    106.73 o 
   0 -11  11     1873.54     1581.72    187.55 o 
   1 -11  11      982.91      974.31    236.57 o 
   2 -11  11      200.92      434.52    172.42 o 
   3 -11  11     1274.09     1235.22    415.95 o 
   4 -11  11        0.80       16.90    124.45 o 
   5 -11  11     1215.47     1217.62    260.24 o 
   6 -11  11       88.07      148.04    119.99 o 
  -6 -10  11     2040.76     2226.05    351.80 o 
  -5 -10  11      465.50      124.11    106.84 o 
  -4 -10  11        1.18        3.06     77.69 o 
  -3 -10  11        4.19        7.76     84.55 o 
  -2 -10  11     2070.01     2355.17    293.28 o 
  -1 -10  11      163.49      121.97    105.25 o 
   0 -10  11     1826.50     1780.59    202.80 o 
   1 -10  11      178.89      135.90    102.35 o 
   2 -10  11      791.22     1047.09    166.73 o 
   3 -10  11      404.82      402.55    129.63 o 
   4 -10  11      578.53      604.65    125.35 o 
   5 -10  11      194.93      142.89     91.52 o 
   6 -10  11      725.20      690.28    194.82 o 
   7 -10  11      296.06      249.76    156.28 o 
  -7  -9  11      699.13      251.25    182.03 o 
  -6  -9  11     1218.13     1203.37    342.93 o 
  -5  -9  11      116.86       37.82    118.92 o 
  -4  -9  11      194.06      123.24    113.42 o 
  -3  -9  11       56.92      138.85    101.78 o 
  -2  -9  11       99.49       59.92    101.30 o 
  -1  -9  11      505.42      383.65    261.25 o 
   0  -9  11      463.49      406.42     92.30 o 
   1  -9  11       96.89       81.17     55.69 o 
   2  -9  11      624.30      404.91    118.45 o 
   3  -9  11        4.08       38.06     70.60 o 
   4  -9  11     2187.97     2178.69    233.73 o 
   5  -9  11       60.46       20.24     65.70 o 
   6  -9  11      433.58      264.08    128.90 o 
   7  -9  11       37.48      128.73    135.24 o 
  -7  -8  11     1042.10      929.04    247.79 o 
  -6  -8  11      482.19      411.58    186.79 o 
  -5  -8  11     1376.02     1060.58    231.84 o 
  -4  -8  11     1862.12     1814.53    310.55 o 
  -3  -8  11      207.14      145.37     78.47 o 
  -2  -8  11       38.52       63.32     55.74 o 
  -1  -8  11      329.95      206.53     74.41 o 
   0  -8  11      135.73      103.52     64.11 o 
   1  -8  11        9.58       31.32     54.54 o 
   2  -8  11     1341.47     1503.67    225.19 o 
   3  -8  11      730.58      711.36    116.09 o 
   4  -8  11     2094.36     1708.44    181.69 o 
   5  -8  11       13.52       51.61     79.19 o 
   6  -8  11      318.63      271.07    122.95 o 
   7  -8  11      337.19      202.84    113.35 o 
  -8  -7  11        3.30       17.93    134.77 o 
  -7  -7  11      985.50     1299.36    280.80 o 
  -6  -7  11      209.61      237.27    147.43 o 
  -5  -7  11     2593.64     2668.09    281.38 o 
  -4  -7  11      643.97      573.63     81.35 o 
  -3  -7  11     2672.90     2722.60    218.87 o 
  -2  -7  11     1285.04     1709.15    214.28 o 
  -1  -7  11       86.59      103.52     54.86 o 
   0  -7  11      135.38      132.78     57.97 o 
   1  -7  11        2.51       41.03     40.35 o 
   2  -7  11      221.18      164.05     71.55 o 
   3  -7  11     1095.47     1025.08    165.53 o 
   4  -7  11       93.68       47.75     63.95 o 
   5  -7  11        0.91       22.44     72.32 o 
   6  -7  11     1505.12     1102.07    207.45 o 
   7  -7  11       31.91      105.61     97.75 o 
   8  -7  11      655.76      457.38    162.20 o 
  -8  -6  11      371.56      362.22    114.44 o 
  -7  -6  11      129.22      215.97     86.70 o 
  -6  -6  11       13.58       31.37     70.16 o 
  -5  -6  11     2245.77     2231.31    250.25 o 
  -4  -6  11     3368.43     3156.68    243.61 o 
  -3  -6  11     7435.97     7188.64    406.82 o 
  -2  -6  11      561.81      581.66     88.80 o 
  -1  -6  11      305.69      371.13     58.32 o 
   0  -6  11     2971.37     2956.18    217.12 o 
   1  -6  11      209.62      187.72     80.20 o 
   2  -6  11       84.40       94.00     48.15 o 
   3  -6  11       67.16       81.91     51.93 o 
   4  -6  11      157.49      130.82     81.82 o 
   5  -6  11     1717.25     1895.89    235.01 o 
   6  -6  11       39.16        9.28     55.88 o 
   7  -6  11      151.73      232.01    127.70 o 
   8  -6  11      817.60      501.08    140.46 o 
  -8  -5  11      696.66      858.49    157.79 o 
  -7  -5  11       68.60       13.87     76.95 o 
  -6  -5  11      248.13      446.36     86.89 o 
  -5  -5  11      388.58      408.74    120.79 o 
  -4  -5  11      845.23      633.66    111.44 o 
  -3  -5  11     5579.71     6131.17    347.25 o 
  -2  -5  11     2250.06     2008.98    143.29 o 
  -1  -5  11     2892.01     2452.32    160.72 o 
   0  -5  11     2450.81     2546.98    145.38 o 
   1  -5  11       57.95       47.23     38.95 o 
   2  -5  11     2778.59     3130.17    201.64 o 
   3  -5  11       96.96       58.34     37.34 o 
   4  -5  11     1102.99     1251.78    259.26 o 
   5  -5  11       12.53       40.09     86.16 o 
   6  -5  11     1252.50     1394.54    203.30 o 
   7  -5  11     1607.74     1228.36    200.61 o 
   8  -5  11      701.39      560.21    173.84 o 
  -8  -4  11      305.03      333.62    161.20 o 
  -7  -4  11      136.90      195.05    121.91 o 
  -6  -4  11     1013.23     1184.00    183.97 o 
  -5  -4  11      149.52       66.65     58.74 o 
  -4  -4  11       86.93      150.28     58.59 o 
  -3  -4  11     1984.37     2131.11    180.41 o 
  -2  -4  11       50.83       13.06     37.81 o 
  -1  -4  11     1934.97     1834.32    160.10 o 
   0  -4  11     2637.54     2977.25    131.89 o 
   1  -4  11      426.63      339.33     66.22 o 
   2  -4  11     4734.14     4841.69    252.07 o 
   3  -4  11      178.08      133.41     64.10 o 
   4  -4  11     2667.64     2706.09    243.89 o 
   5  -4  11     3247.90     3259.99    261.42 o 
   6  -4  11      118.06      167.39     92.40 o 
   7  -4  11      875.92      660.55    236.65 o 
   8  -4  11      489.52      752.30    203.81 o 
  -9  -3  11     1035.41      854.90    198.86 o 
  -8  -3  11      263.66      196.88     93.34 o 
  -7  -3  11      665.02      822.40    260.59 o 
  -6  -3  11      526.50      628.18    102.10 o 
  -5  -3  11       62.47       29.69     59.34 o 
  -4  -3  11     4654.08     4609.24    266.68 o 
  -3  -3  11       18.21       44.35     66.46 o 
  -2  -3  11      205.33      243.25     74.88 o 
  -1  -3  11     1056.02      928.77     95.38 o 
   0  -3  11     2818.14     3067.12    171.12 o 
   1  -3  11      709.81      781.59     96.99 o 
   2  -3  11      901.45     1000.88     72.52 o 
   3  -3  11       32.31       36.91     56.01 o 
   4  -3  11     8067.80     9483.11    512.10 o 
   5  -3  11     1819.92     1953.52    231.47 o 
   6  -3  11      414.07      454.57    152.72 o 
   7  -3  11      164.64       84.01     95.85 o 
   8  -3  11      213.53      182.01    126.79 o 
   9  -3  11      488.43      434.64    166.39 o 
  -9  -2  11     1371.96     1502.95    330.76 o 
  -8  -2  11       17.92      116.91     85.05 o 
  -7  -2  11     1806.74     1829.84    206.09 o 
  -6  -2  11       39.68       65.28     66.82 o 
  -5  -2  11      913.59      970.78    125.76 o 
  -4  -2  11     1341.34     1361.46    194.09 o 
  -3  -2  11       96.55      144.61     37.64 o 
  -2  -2  11       50.83       56.79     36.28 o 
  -1  -2  11      347.86      250.46     30.43 o 
   0  -2  11     2076.41     2435.00    138.67 o 
   1  -2  11      658.86      677.93     68.36 o 
   2  -2  11       23.78       38.10     43.17 o 
   3  -2  11     1708.02     1881.00    165.29 o 
   4  -2  11      669.79      768.46     82.81 o 
   5  -2  11      142.35       83.36     94.80 o 
   6  -2  11     2020.32     1991.98    585.39 o 
   7  -2  11       84.64      180.15    237.47 o 
   8  -2  11      206.92      330.47    137.93 o 
   9  -2  11      144.94       99.06    135.32 o 
  -9  -1  11        0.96       11.37    102.50 o 
  -8  -1  11     1534.57     1352.92    353.15 o 
  -7  -1  11     2365.68     2455.46    233.47 o 
  -6  -1  11        3.23       33.04     60.12 o 
  -5  -1  11     3877.63     3828.75    256.36 o 
  -4  -1  11      718.97      714.38     95.82 o 
  -3  -1  11     2203.04     1955.44    179.94 o 
  -2  -1  11     1176.80     1246.04    109.03 o 
  -1  -1  11      367.14      522.12     73.82 o 
   0  -1  11      168.26      200.49     43.26 o 
   1  -1  11      220.50      119.20     58.17 o 
   2  -1  11      114.67      189.27     84.63 o 
   3  -1  11     6889.39     6933.77    335.19 o 
   4  -1  11     1897.94     2175.80    192.39 o 
   5  -1  11      542.30      516.23    140.64 o 
   6  -1  11      540.38      527.62    144.98 o 
   7  -1  11       77.70       12.07     97.00 o 
   8  -1  11      544.51      957.70    230.65 o 
   9  -1  11      150.67      253.90    146.85 o 
  -9   0  11      131.43      205.40    196.93 o 
  -8   0  11      845.88     1085.48    206.49 o 
  -7   0  11      154.10      121.71    106.77 o 
  -6   0  11      563.90      784.03    109.29 o 
  -5   0  11     5365.20     5241.87    347.78 o 
  -4   0  11       30.99       69.62     47.60 o 
  -3   0  11     2945.59     3209.21    211.95 o 
  -2   0  11     3101.20     2931.86    148.22 o 
  -1   0  11        1.17       37.57     32.44 o 
   0   0  11     1018.44      894.12     89.50 o 
   1   0  11        0.26        5.42     31.09 o 
   2   0  11      713.88     1015.44    133.87 o 
   3   0  11      869.83      824.11     94.99 o 
   4   0  11      177.48      133.48     69.10 o 
   5   0  11     2040.89     1935.11    178.22 o 
   6   0  11      473.20      641.25    144.64 o 
   7   0  11      312.16      182.64    122.62 o 
   8   0  11      818.97      713.74    167.59 o 
   9   0  11        0.12       89.99    146.04 o 
  -9   1  11      507.16      460.03    137.81 o 
  -8   1  11        1.94       48.90     94.23 o 
  -7   1  11      170.48      109.87     84.62 o 
  -6   1  11     1848.31     1997.31    196.98 o 
  -5   1  11     1082.73      985.41    125.31 o 
  -4   1  11     1268.04     1607.86    182.10 o 
  -3   1  11     2817.53     2897.66    233.35 o 
  -2   1  11      909.52     1019.85     79.44 o 
  -1   1  11    11763.16    12596.52    514.64 o 
   0   1  11     3793.59     3456.13    197.25 o 
   1   1  11      311.44      240.63     99.17 o 
   2   1  11      786.87      965.68    123.98 o 
   3   1  11      183.67       97.10     52.26 o 
   4   1  11       92.16      101.68     69.19 o 
   5   1  11     1798.26     1620.43    176.53 o 
   6   1  11      158.01       52.37     98.36 o 
   7   1  11     1264.52     1299.30    432.81 o 
   8   1  11      556.99      606.72    169.59 o 
   9   1  11       16.27       10.01    139.51 o 
  -9   2  11      273.94      373.71    154.73 o 
  -8   2  11       38.30       30.81     76.19 o 
  -7   2  11      148.96       52.66     87.25 o 
  -6   2  11      838.77      987.03    170.00 o 
  -5   2  11        5.66        9.68     59.87 o 
  -4   2  11     1753.37     1777.09    177.97 o 
  -3   2  11     5710.70     5705.23    291.08 o 
  -2   2  11     1218.30     1195.91     87.63 o 
  -1   2  11     2775.30     2859.99    142.17 o 
   0   2  11     1400.76     1834.38    105.19 o 
   1   2  11     3188.98     2995.78    300.91 o 
   2   2  11     1932.29     1849.93    143.57 o 
   3   2  11      244.01      146.62     55.38 o 
   4   2  11      393.10      420.00    101.88 o 
   5   2  11       77.80      108.79     93.14 o 
   6   2  11       38.54       32.58    101.46 o 
   7   2  11     1362.32     1479.53    213.83 o 
   8   2  11      722.09      807.70    206.43 o 
  -8   3  11      128.16      101.37    113.70 o 
  -7   3  11      572.56      644.38    195.40 o 
  -6   3  11      149.56      137.32     77.31 o 
  -5   3  11      499.07      389.72    100.36 o 
  -4   3  11      753.02      770.75    145.41 o 
  -3   3  11     1274.56     1243.14    111.72 o 
  -2   3  11     2424.05     2497.60    202.06 o 
  -1   3  11     6146.39     5554.76    256.00 o 
   0   3  11      372.57      415.84     44.29 o 
   1   3  11     2702.08     3104.72    204.10 o 
   2   3  11      158.45      206.51     84.76 o 
   3   3  11     1829.27     2176.01    169.68 o 
   4   3  11     1708.82     1904.68    171.97 o 
   5   3  11        2.22       26.15     76.43 o 
   6   3  11      882.27      806.45    182.99 o 
   7   3  11     1743.21     1838.42    269.27 o 
   8   3  11        3.15       42.60    116.79 o 
  -8   4  11      482.82      663.65    405.73 o 
  -7   4  11     1350.80     1558.83    240.32 o 
  -6   4  11      172.91       98.55     94.72 o 
  -5   4  11     1272.75     1394.70    172.74 o 
  -4   4  11        1.38       20.14     64.97 o 
  -3   4  11       83.81       78.74     43.49 o 
  -2   4  11     1186.85     1264.19    106.10 o 
  -1   4  11     3426.97     3218.16    147.27 o 
   0   4  11      887.53      740.65    113.58 o 
   1   4  11     4024.01     4477.81    372.39 o 
   2   4  11       77.32       71.82     49.93 o 
   3   4  11     1494.60     1653.82    229.68 o 
   4   4  11     1126.86     1187.28    144.49 o 
   5   4  11     1078.93     1093.51    216.62 o 
   6   4  11      215.37      182.60    103.43 o 
   7   4  11      164.74       27.61    122.85 o 
   8   4  11       67.11       34.33    114.18 o 
  -8   5  11      701.16      688.74    184.50 o 
  -7   5  11      340.33      367.69    149.80 o 
  -6   5  11      106.25      120.04    101.53 o 
  -5   5  11      842.32      717.20    145.40 o 
  -4   5  11        4.88       14.23     70.85 o 
  -3   5  11     1063.79     1383.11    169.26 o 
  -2   5  11      291.28      358.32     65.79 o 
  -1   5  11       10.30       12.53     45.48 o 
   0   5  11     1495.65     1734.13    156.45 o 
   1   5  11     1737.17     1758.27    209.21 o 
   2   5  11      371.85      324.31     75.97 o 
   3   5  11     3385.73     3317.11    230.64 o 
   4   5  11        0.16        7.29     66.19 o 
   5   5  11     1155.81      906.44    334.21 o 
   6   5  11      254.52      241.31    103.29 o 
   7   5  11      145.23       53.78    141.93 o 
   8   5  11      129.25        5.29    200.57 o 
  -8   6  11      360.66      197.93    138.96 o 
  -7   6  11      486.23      527.50    136.87 o 
  -6   6  11      306.61      279.26    112.12 o 
  -5   6  11      471.90      370.04     96.27 o 
  -4   6  11       58.14        0.82     56.75 o 
  -3   6  11     2160.25     2541.64    174.73 o 
  -2   6  11      353.70      241.55     78.52 o 
  -1   6  11      799.97      825.92    148.80 o 
   0   6  11       50.32      111.56     50.88 o 
   1   6  11        9.98       25.69     41.38 o 
   2   6  11     2042.30     2121.72    301.76 o 
   3   6  11     2197.86     2100.72    412.60 o 
   4   6  11      323.24      347.02    145.22 o 
   5   6  11      967.23      860.25    207.56 o 
   6   6  11      163.68       54.93    136.38 o 
   7   6  11      408.20      275.19    200.65 o 
   8   6  11      414.67      287.29    301.27 o 
  -7   7  11        0.18       12.21    100.62 o 
  -6   7  11      897.84      927.16    190.01 o 
  -5   7  11      391.26      166.36    148.46 o 
  -4   7  11      787.36      793.42    115.43 o 
  -3   7  11     1328.21     1565.89    220.94 o 
  -2   7  11      210.62      141.92     67.40 o 
  -1   7  11      513.17      418.55    101.79 o 
   0   7  11       18.97       11.40     47.66 o 
   1   7  11      223.82      137.88     64.68 o 
   2   7  11       34.50       34.11     75.40 o 
   3   7  11      706.61      520.59    164.54 o 
   4   7  11     1366.33     1403.45    242.58 o 
   5   7  11      286.03      432.50    160.82 o 
   6   7  11      173.18      129.25    164.36 o 
   7   7  11      740.20      628.10    207.51 o 
  -7   8  11       67.73      107.59    121.88 o 
  -6   8  11      478.15      787.26    166.73 o 
  -5   8  11      116.99       26.40     87.80 o 
  -4   8  11      782.54      971.61    163.12 o 
  -3   8  11      366.50      277.15     63.96 o 
  -2   8  11      955.71      665.67    187.39 o 
  -1   8  11     1141.11      978.93    137.49 o 
   0   8  11      410.75      328.20    137.39 o 
   1   8  11        2.24       43.51     97.69 o 
   2   8  11       76.63       39.66     86.53 o 
   3   8  11        8.31       34.78     98.44 o 
   4   8  11       61.72       85.59    135.08 o 
   5   8  11      746.39      868.51    249.07 o 
   6   8  11      593.58      497.16    238.88 o 
   7   8  11      728.95      734.04    240.94 o 
  -7   9  11      489.75      252.44    135.25 o 
  -6   9  11       25.81       14.20    101.79 o 
  -5   9  11      124.19       55.33     98.56 o 
  -4   9  11     1103.23      721.77    169.40 o 
  -3   9  11      891.25      754.22    193.45 o 
  -2   9  11      326.05      325.67    141.82 o 
  -1   9  11      659.81      730.82    172.09 o 
   0   9  11      379.78      338.36    296.92 o 
   1   9  11     1455.31     1442.88    232.05 o 
   2   9  11        0.04       33.36     93.98 o 
   3   9  11      786.44      637.93    420.06 o 
   4   9  11        2.09       11.09    115.89 o 
   5   9  11       18.08        1.29    140.58 o 
   6   9  11      234.79      251.34    195.27 o 
  -6  10  11       83.48        5.17    181.19 o 
  -5  10  11      264.47        5.88    156.86 o 
  -4  10  11      152.53      126.08    123.18 o 
  -3  10  11      177.85      106.27    108.51 o 
  -2  10  11      961.74      803.80    169.65 o 
  -1  10  11      322.78      236.99    169.38 o 
   0  10  11      641.79     1210.80    316.19 o 
   1  10  11      663.20      411.85    379.94 o 
   2  10  11       38.75      125.97    125.69 o 
   3  10  11     1308.73     1115.97    289.77 o 
   4  10  11       81.52       44.55    141.83 o 
   5  10  11      376.64      573.46    206.66 o 
   6  10  11      216.50      268.37    243.93 o 
  -5  11  11        0.50        1.18    161.33 o 
  -4  11  11      214.86      373.89    228.07 o 
  -3  11  11      186.28      131.60    151.93 o 
  -2  11  11      173.71      122.30    125.18 o 
  -1  11  11       58.46       40.54    100.73 o 
   0  11  11      972.26      932.10    210.35 o 
   1  11  11      622.71      554.38    191.94 o 
   2  11  11      719.65      834.47    214.80 o 
   3  11  11      182.42       41.03    158.75 o 
   4  11  11        2.59       79.17    175.95 o 
   5  11  11      469.64      749.29    276.79 o 
  -4  12  11       13.70        6.11    152.05 o 
  -3  12  11      132.47      155.22    192.47 o 
  -2  12  11      141.21       31.76    119.36 o 
  -1  12  11      111.26      118.82    120.38 o 
   0  12  11     1291.08     1254.80    250.81 o 
   1  12  11      126.81       65.87    132.06 o 
   2  12  11     1297.75     1334.96    399.33 o 
   3  12  11       71.14      157.87    186.28 o 
   4  12  11       46.23      148.98    195.48 o 
  -3  13  11       16.78        0.24    168.38 o 
  -2  13  11      142.94       52.62    132.86 o 
  -1  13  11      146.90       92.67    138.08 o 
   0  13  11       14.46        5.27    126.92 o 
   1  13  11      108.23        9.36    141.81 o 
   2  13  11      410.43      442.25    208.25 o 
  -2 -14  12      922.63     1227.99    272.18 o 
  -1 -14  12       75.12      119.91    146.64 o 
   0 -14  12      289.21        4.82    241.11 o 
   1 -14  12      750.38      745.81    249.51 o 
   2 -14  12       83.54       49.74    196.51 o 
   3 -14  12      109.80       11.28    192.85 o 
  -4 -13  12       49.97       51.40    136.09 o 
  -3 -13  12      954.11      748.34    230.12 o 
  -2 -13  12     1017.31     1471.31    284.85 o 
  -1 -13  12      410.56      597.67    211.66 o 
   0 -13  12      934.49     1274.76    418.07 o 
   1 -13  12       86.10      275.55    222.84 o 
   2 -13  12      118.66      173.09    197.54 o 
   3 -13  12      296.24      157.48    205.61 o 
   4 -13  12      154.67      253.26    195.80 o 
  -5 -12  12      659.65      348.68    200.22 o 
  -4 -12  12       12.66       14.12    114.43 o 
  -3 -12  12     1972.59     1774.99    277.64 o 
  -2 -12  12      760.10      799.37    214.69 o 
  -1 -12  12      498.60      764.08    202.28 o 
   0 -12  12     2009.00     1441.37    722.98 o 
   1 -12  12       84.37      123.62    153.30 o 
   2 -12  12      430.38      392.53    180.22 o 
   3 -12  12        0.38       67.08    157.48 o 
   4 -12  12        7.13       32.43    154.24 o 
   5 -12  12      437.59      440.21    341.28 o 
  -5 -11  12      302.53      132.72    141.81 o 
  -4 -11  12      252.03      259.54    145.10 o 
  -3 -11  12       23.59       74.64    111.19 o 
  -2 -11  12       79.96      203.02    232.59 o 
  -1 -11  12     1862.84     1975.01    263.58 o 
   0 -11  12     1187.02      837.92    231.83 o 
   1 -11  12      216.33      397.79    193.69 o 
   2 -11  12       84.57      115.75    130.57 o 
   3 -11  12       43.35       62.62    129.98 o 
   4 -11  12     1517.99     1568.14    683.27 o 
   5 -11  12      100.03      126.62    102.13 o 
   6 -11  12        0.01       18.28    120.49 o 
  -6 -10  12      415.13      226.05    206.39 o 
  -5 -10  12      251.55      153.81    149.12 o 
  -4 -10  12     1403.46     1128.46    196.67 o 
  -3 -10  12     1275.56     1751.22    295.80 o 
  -2 -10  12       91.62      301.34    115.81 o 
  -1 -10  12        9.94      107.92    109.02 o 
   0 -10  12      395.39      473.75    117.43 o 
   1 -10  12      552.58      568.79    139.18 o 
   2 -10  12     3016.32     3075.97    237.99 o 
   3 -10  12        2.96        5.70     62.95 o 
   4 -10  12     2112.48     1912.68    409.72 o 
   5 -10  12       11.89        6.70     86.30 o 
   6 -10  12      322.74      180.03    128.23 o 
  -7  -9  12     1000.25     1019.20    252.70 o 
  -6  -9  12       12.27       76.15    147.54 o 
  -5  -9  12     2538.18     2158.56    321.14 o 
  -4  -9  12      559.90      765.12    230.48 o 
  -3  -9  12      150.31       50.52     87.29 o 
  -2  -9  12       87.47       46.37     83.98 o 
  -1  -9  12      713.31      906.72    186.06 o 
   0  -9  12       27.18       18.60     56.11 o 
   1  -9  12      221.10      346.71     81.34 o 
   2  -9  12      915.31      743.90    170.79 o 
   3  -9  12      412.53      267.70    100.76 o 
   4  -9  12      404.62      323.80    125.88 o 
   5  -9  12      321.62      312.82    117.77 o 
   6  -9  12      778.24      552.37    152.25 o 
   7  -9  12      160.61      290.04    136.24 o 
  -7  -8  12      774.01      841.02    251.96 o 
  -6  -8  12       21.70       34.75    136.40 o 
  -5  -8  12     2191.69     2177.96    308.07 o 
  -4  -8  12      178.27      163.50    112.31 o 
  -3  -8  12     3304.24     3739.44    262.28 o 
  -2  -8  12      766.23      795.92    158.49 o 
  -1  -8  12      103.41      113.74     73.46 o 
   0  -8  12       30.87       34.31     43.60 o 
   1  -8  12      101.80       99.29     61.92 o 
   2  -8  12       42.80       44.82     67.48 o 
   3  -8  12      922.57      888.49    228.99 o 
   4  -8  12      166.33      291.83     97.66 o 
   5  -8  12      760.57      665.56    134.22 o 
   6  -8  12      300.42      289.51    131.24 o 
   7  -8  12      158.04      277.06    135.90 o 
  -7  -7  12      186.69      176.14    155.98 o 
  -6  -7  12      430.87      461.89    131.13 o 
  -5  -7  12      740.43      541.12    181.31 o 
  -4  -7  12      762.70      692.80    115.09 o 
  -3  -7  12     1511.10     1729.17    157.73 o 
  -2  -7  12      245.24      146.96     93.05 o 
  -1  -7  12     2441.62     2874.33    198.88 o 
   0  -7  12      623.88      617.53     87.23 o 
   1  -7  12     1912.81     1907.56    141.81 o 
   2  -7  12       43.09       43.40     42.46 o 
   3  -7  12       59.63       67.93     66.59 o 
   4  -7  12      406.56      468.90    119.45 o 
   5  -7  12       14.92       43.44     69.42 o 
   6  -7  12      404.69      244.59    102.04 o 
   7  -7  12      773.02      894.27    182.60 o 
   8  -7  12      336.44      258.27    151.59 o 
  -8  -6  12      179.44      394.84    139.96 o 
  -7  -6  12       30.73       36.95     88.08 o 
  -6  -6  12      837.30     1117.03    149.82 o 
  -5  -6  12       84.04       59.78     85.79 o 
  -4  -6  12      301.81      354.13     93.38 o 
  -3  -6  12     1322.73     1472.46    139.93 o 
  -2  -6  12      100.09      120.39     60.55 o 
  -1  -6  12     5263.32     5466.59    266.72 o 
   0  -6  12      816.93      670.89     93.81 o 
   1  -6  12      433.58      416.01     70.47 o 
   2  -6  12      164.86      196.62    106.32 o 
   3  -6  12        6.69        5.43     59.68 o 
   4  -6  12      137.40      143.57    135.48 o 
   5  -6  12     1104.11      943.59    443.04 o 
   6  -6  12       82.23       52.13     81.25 o 
   7  -6  12     1504.77     1540.97    232.98 o 
   8  -6  12      203.78      241.42    148.22 o 
  -8  -5  12       24.97      120.97    108.55 o 
  -7  -5  12        1.43       72.26    105.40 o 
  -6  -5  12      249.14      358.92    122.81 o 
  -5  -5  12      151.82       73.94     75.95 o 
  -4  -5  12     4216.01     3848.24    315.72 o 
  -3  -5  12     5116.37     4878.53    300.26 o 
  -2  -5  12       41.33       18.13     38.31 o 
  -1  -5  12     3802.26     3943.14    219.56 o 
   0  -5  12        0.51        4.79     32.56 o 
   1  -5  12     3511.65     3769.52    302.16 o 
   2  -5  12      454.06      382.66    109.20 o 
   3  -5  12        0.14        7.88     49.64 o 
   4  -5  12      166.98       79.14     79.04 o 
   5  -5  12       34.24       30.12     79.90 o 
   6  -5  12       15.99       75.10     88.40 o 
   7  -5  12      634.75      566.65    157.73 o 
   8  -5  12       69.45      114.95    119.26 o 
  -8  -4  12      167.10      327.11    119.79 o 
  -7  -4  12      469.31      558.96    134.17 o 
  -6  -4  12       76.50       96.87     66.14 o 
  -5  -4  12       17.21       24.54     50.03 o 
  -4  -4  12     2238.06     2306.26    273.31 o 
  -3  -4  12       11.54       34.85     51.58 o 
  -2  -4  12     1493.40     1600.27    228.85 o 
  -1  -4  12     2727.18     2803.90    174.19 o 
   0  -4  12      435.07      416.77     80.03 o 
   1  -4  12     3004.76     2968.14    187.16 o 
   2  -4  12       10.58       47.34     44.98 o 
   3  -4  12     2572.30     2342.23    229.07 o 
   4  -4  12       52.23       63.74     59.90 o 
   5  -4  12      852.80      805.67    136.20 o 
   6  -4  12       29.14       99.71     91.17 o 
   7  -4  12       98.28      167.30    115.09 o 
   8  -4  12      130.18       40.09    119.68 o 
  -8  -3  12      934.30     1087.91    194.39 o 
  -7  -3  12      727.35      668.26    187.24 o 
  -6  -3  12     1528.17     1216.15    174.57 o 
  -5  -3  12      162.80      109.97     69.88 o 
  -4  -3  12     1652.26     1898.09    196.88 o 
  -3  -3  12      136.51      187.00     69.94 o 
  -2  -3  12     1564.87     1630.59    196.54 o 
  -1  -3  12     1529.45     1544.74    123.13 o 
   0  -3  12     1546.08     1676.55    184.22 o 
   1  -3  12     3491.02     3417.91    322.08 o 
   2  -3  12      320.77      243.87    100.71 o 
   3  -3  12     2359.65     2549.33    203.49 o 
   4  -3  12     6762.97     7143.63    843.95 o 
   5  -3  12       38.45       11.87     58.96 o 
   6  -3  12      300.28      399.81    148.01 o 
   7  -3  12       18.52        9.05     84.91 o 
   8  -3  12      325.97      531.09    166.56 o 
  -8  -2  12      193.37      164.56    102.39 o 
  -7  -2  12      281.56      251.38    103.27 o 
  -6  -2  12     1012.85     1084.13    209.42 o 
  -5  -2  12     3651.48     3645.38    237.12 o 
  -4  -2  12      903.01      955.45    134.03 o 
  -3  -2  12        4.48       15.33     45.66 o 
  -2  -2  12      537.56      483.25     77.96 o 
  -1  -2  12      104.22       89.63     41.64 o 
   0  -2  12      313.54      385.24     67.78 o 
   1  -2  12     1935.75     1951.70    262.77 o 
   2  -2  12     1080.36     1096.21    125.68 o 
   3  -2  12     4106.42     4904.78    264.26 o 
   4  -2  12       64.55      135.43     86.93 o 
   5  -2  12      549.33      482.34    131.37 o 
   6  -2  12      146.23      124.08     97.62 o 
   7  -2  12      208.18      208.45    201.40 o 
   8  -2  12      459.31      498.34    169.19 o 
  -8  -1  12      765.62      653.54    201.40 o 
  -7  -1  12       80.43      135.90     87.12 o 
  -6  -1  12     1542.55     1750.37    213.71 o 
  -5  -1  12     1698.89     1545.91    168.46 o 
  -4  -1  12     5309.75     5731.84    345.27 o 
  -3  -1  12     2056.17     2406.60    172.26 o 
  -2  -1  12      160.94      130.36     47.64 o 
  -1  -1  12      675.50      658.91     65.97 o 
   0  -1  12      480.24      368.85     78.55 o 
   1  -1  12        0.92       27.22     34.61 o 
   2  -1  12     1380.49     1200.73    121.26 o 
   3  -1  12      311.62      330.94    112.06 o 
   4  -1  12      240.13      125.75     60.96 o 
   5  -1  12     2687.87     2554.17    297.07 o 
   6  -1  12      235.42      396.60    120.69 o 
   7  -1  12      507.13      565.13    157.45 o 
   8  -1  12      136.91       54.67    129.72 o 
  -8   0  12       15.77        4.11     86.72 o 
  -7   0  12      986.57     1079.49    268.39 o 
  -6   0  12     1791.48     2052.39    191.49 o 
  -5   0  12      560.75      575.70    134.31 o 
  -4   0  12     2918.05     3164.04    368.43 o 
  -3   0  12     3980.48     4177.95    232.01 o 
  -2   0  12     1255.51      963.72    114.45 o 
  -1   0  12     1549.36     1708.56    107.59 o 
   0   0  12      380.36      297.45     94.13 o 
   1   0  12      186.44      164.84     67.05 o 
   2   0  12       51.11       42.69     46.25 o 
   3   0  12        1.94       20.66     66.82 o 
   4   0  12      963.56     1143.87    303.43 o 
   5   0  12      506.64      390.20    100.53 o 
   6   0  12      541.32      462.22    147.53 o 
   7   0  12      472.03      403.36    223.37 o 
   8   0  12       37.33       36.81    120.13 o 
  -8   1  12      170.08      105.12    106.27 o 
  -7   1  12      343.00      263.98    128.52 o 
  -6   1  12      707.75      563.12    106.50 o 
  -5   1  12     2267.43     2400.67    248.29 o 
  -4   1  12     2700.16     2685.47    195.97 o 
  -3   1  12     1649.39     1584.14    163.05 o 
  -2   1  12     1340.83     1241.32     93.53 o 
  -1   1  12     7859.30     7632.26    304.03 o 
   0   1  12       85.59        9.23     44.86 o 
   1   1  12      870.37      966.38    153.69 o 
   2   1  12      464.50      474.61    101.83 o 
   3   1  12     1960.40     2022.41    230.73 o 
   4   1  12      930.84     1199.31    250.25 o 
   5   1  12      124.71       70.97     58.30 o 
   6   1  12      809.17      981.92    159.59 o 
   7   1  12     1880.32     1939.24    285.17 o 
   8   1  12       68.46       39.15    117.93 o 
  -8   2  12      588.20      502.21    147.98 o 
  -7   2  12      150.12      201.94    104.68 o 
  -6   2  12       14.62       46.35     76.78 o 
  -5   2  12     1007.08      851.58    117.86 o 
  -4   2  12     1693.20     1492.81    178.09 o 
  -3   2  12      254.21      194.08     81.86 o 
  -2   2  12     5163.43     5479.19    275.63 o 
  -1   2  12     7907.46     7409.96    410.87 o 
   0   2  12      876.47      986.21    195.09 o 
   1   2  12     3222.32     3633.87    302.75 o 
   2   2  12      971.52      921.00    164.14 o 
   3   2  12       98.79       59.85     53.68 o 
   4   2  12     1414.00     1334.02    182.80 o 
   5   2  12      552.71      584.21    138.84 o 
   6   2  12      207.16      325.27    148.19 o 
   7   2  12       67.19       79.87     95.08 o 
   8   2  12      184.72      241.06    146.96 o 
  -8   3  12      958.16     1271.00    233.41 o 
  -7   3  12      602.64      310.63    128.85 o 
  -6   3  12       95.00      132.60     87.53 o 
  -5   3  12        6.96       15.67     63.82 o 
  -4   3  12       27.18       17.12     72.55 o 
  -3   3  12     1508.07     1663.73    171.12 o 
  -2   3  12     1948.37     2034.19    201.40 o 
  -1   3  12       23.07       47.86     48.12 o 
   0   3  12     1755.87     1928.66    170.68 o 
   1   3  12     3141.24     3088.50    238.21 o 
   2   3  12     3555.60     3050.83    327.35 o 
   3   3  12     2425.73     2488.68    203.95 o 
   4   3  12        7.96       41.38     60.01 o 
   5   3  12      368.17      449.55    169.35 o 
   6   3  12      153.61      197.88    125.35 o 
   7   3  12        0.11        6.67     91.44 o 
   8   3  12      306.99      362.01    162.39 o 
  -8   4  12      797.16      688.76    160.96 o 
  -7   4  12       15.37       15.10     98.06 o 
  -6   4  12     1436.01     1709.61    247.35 o 
  -5   4  12      660.76      564.16    110.09 o 
  -4   4  12      331.85      315.15     88.24 o 
  -3   4  12        9.99       21.35     51.15 o 
  -2   4  12      644.64      621.53    110.62 o 
  -1   4  12     2007.29     2236.34    172.94 o 
   0   4  12     1675.64     1761.58    148.14 o 
   1   4  12      564.24      624.09    111.95 o 
   2   4  12     1937.25     1710.81    162.27 o 
   3   4  12     4897.42     5620.84    398.98 o 
   4   4  12     1599.46     2079.84    219.20 o 
   5   4  12     1055.37      863.30    164.67 o 
   6   4  12      664.48      757.78    141.22 o 
   7   4  12      160.80       18.54    124.14 o 
   8   4  12      247.18      376.71    248.87 o 
  -8   5  12      297.99      330.21    163.64 o 
  -7   5  12      256.77      251.40    256.56 o 
  -6   5  12     1220.27     1662.00    274.19 o 
  -5   5  12        5.50       45.55     70.06 o 
  -4   5  12      963.33     1271.71    161.06 o 
  -3   5  12      384.13      313.98     86.24 o 
  -2   5  12      635.59      581.34     77.29 o 
  -1   5  12      152.33      218.84     63.87 o 
   0   5  12      410.95      398.92    121.16 o 
   1   5  12      670.87      621.56    116.64 o 
   2   5  12      538.21      596.15    140.60 o 
   3   5  12     1819.18     2424.99    256.92 o 
   4   5  12     1940.34     2368.91    293.90 o 
   5   5  12     1347.73     1084.83    411.40 o 
   6   5  12      913.32      895.70    226.82 o 
   7   5  12      683.44      843.42    326.65 o 
   8   5  12      167.73        6.82    251.69 o 
  -7   6  12      256.36      221.65    133.74 o 
  -6   6  12       42.09       41.89     97.40 o 
  -5   6  12      590.89      568.65    155.00 o 
  -4   6  12     1731.63     2024.13    175.61 o 
  -3   6  12       20.08       28.39     57.00 o 
  -2   6  12     1250.61     1217.38    160.72 o 
  -1   6  12      317.96      371.81     82.39 o 
   0   6  12      205.38      172.73     58.87 o 
   1   6  12     1028.90      902.07    184.37 o 
   2   6  12     1327.29      980.30    275.18 o 
   3   6  12       60.42       61.66     70.08 o 
   4   6  12      852.38      644.99    190.47 o 
   5   6  12      467.55      530.81    184.95 o 
   6   6  12     1038.44      809.73    211.96 o 
   7   6  12     1184.02     1248.11    335.11 o 
  -7   7  12      188.75      193.08    179.25 o 
  -6   7  12      198.92      238.59    146.64 o 
  -5   7  12      632.15      454.96    148.23 o 
  -4   7  12     1165.09     1188.61    168.47 o 
  -3   7  12        0.06       14.59     68.75 o 
  -2   7  12     1927.29     2328.76    201.70 o 
  -1   7  12      214.35      328.32    110.18 o 
   0   7  12     1179.48     1076.18    411.91 o 
   1   7  12      305.58      316.30    240.35 o 
   2   7  12      170.56      133.60     91.91 o 
   3   7  12     1208.07     1285.06    244.99 o 
   4   7  12      528.97      379.42    162.09 o 
   5   7  12        0.03       11.55    118.41 o 
   6   7  12     1268.48     1249.04    245.76 o 
   7   7  12      336.79      359.85    204.65 o 
  -7   8  12      192.61       91.56    120.10 o 
  -6   8  12       79.03      131.33    157.33 o 
  -5   8  12      395.46      347.67    143.47 o 
  -4   8  12     1161.30      539.69    361.43 o 
  -3   8  12     1207.12     1372.49    254.84 o 
  -2   8  12     2045.76     2094.83    459.60 o 
  -1   8  12        3.04       20.16     82.06 o 
   0   8  12     1831.54     1971.82    423.88 o 
   1   8  12        1.94       50.32     98.66 o 
   2   8  12      177.51      323.62    163.65 o 
   3   8  12      422.55      471.75    141.42 o 
   4   8  12      222.18      247.81    160.84 o 
   5   8  12      433.76      274.81    173.80 o 
   6   8  12     1063.62     1172.07    280.66 o 
  -6   9  12      389.23      175.18    132.07 o 
  -5   9  12      199.15      252.16    239.35 o 
  -3   9  12      524.06      508.30    187.65 o 
  -2   9  12     1834.69     1738.60    272.13 o 
  -1   9  12      165.05      104.56    117.69 o 
   0   9  12      560.79      771.41    193.24 o 
   1   9  12      246.16      416.66    155.09 o 
   2   9  12      905.70     1239.76    262.85 o 
   3   9  12       35.12       62.07    128.22 o 
   4   9  12        4.62       72.58    154.15 o 
   5   9  12       13.59       21.35    148.36 o 
   6   9  12      425.94      605.83    224.66 o 
  -4  10  12       91.06        4.00    147.93 o 
  -3  10  12      274.68      197.36    127.84 o 
  -2  10  12      168.53       41.64    113.65 o 
  -1  10  12      156.72      263.30    148.32 o 
   0  10  12     1327.56     1627.90    275.07 o 
   1  10  12      132.28       45.47     89.27 o 
   2  10  12      756.87      597.62    378.53 o 
   3  10  12       48.09       36.73    147.55 o 
   4  10  12      321.01      722.95    243.11 o 
   5  10  12      283.81      538.67    239.11 o 
  -4  11  12      677.65      731.32    304.21 o 
  -3  11  12      236.14      118.52    146.25 o 
  -2  11  12        0.69       70.37    116.30 o 
  -1  11  12      890.26      833.07    191.23 o 
   0  11  12      628.29      371.65    163.55 o 
   1  11  12       21.94       83.32    113.69 o 
   2  11  12      768.19      508.02    168.33 o 
   3  11  12       54.14      120.26    171.74 o 
   4  11  12      317.78      435.21    192.05 o 
  -3  12  12      127.73      384.70    256.74 o 
  -2  12  12      252.97      234.50    187.71 o 
  -1  12  12        1.23        0.00    102.15 o 
   0  12  12      264.13      256.76    155.10 o 
   1  12  12      609.68      747.19    329.41 o 
   2  12  12      681.12      654.08    222.25 o 
   3  12  12       37.47       34.61    180.30 o 
  -2  13  12      120.10      220.19    231.12 o 
  -1  13  12        0.68       10.77    127.13 o 
   0  13  12       88.02      213.91    161.52 o 
   1  13  12       56.15       24.84    135.42 o 
  -1 -14  13      437.30       19.62    250.28 o 
   0 -14  13      379.23        9.99    297.51 o 
   1 -14  13       76.12       82.18    196.35 o 
   2 -14  13       87.84      186.24    218.75 o 
  -3 -13  13     1039.85     1705.44    298.52 o 
  -2 -13  13      132.25      112.23    135.25 o 
  -1 -13  13      607.15      312.58    183.36 o 
   0 -13  13      104.58      486.80    311.26 o 
   1 -13  13      885.79     1089.18    463.48 o 
   2 -13  13      256.30      177.80    217.02 o 
   3 -13  13       30.22        7.41    163.32 o 
  -4 -12  13      158.40      183.21    191.47 o 
  -3 -12  13      916.56     1373.91    230.50 o 
  -2 -12  13      904.44      823.42    205.63 o 
  -1 -12  13     1018.18     1334.16    245.81 o 
   0 -12  13       41.57       23.03    196.70 o 
   1 -12  13     1702.52     1453.36    379.23 o 
   2 -12  13      212.45      166.54    168.71 o 
   3 -12  13      105.27      127.31    154.17 o 
   4 -12  13      638.45      393.76    326.36 o 
  -5 -11  13      387.36      355.85    157.95 o 
  -4 -11  13      339.34      325.09    172.53 o 
  -3 -11  13        8.07       32.73    127.34 o 
  -2 -11  13      365.46      412.93    161.98 o 
  -1 -11  13      715.32      827.51    431.46 o 
   0 -11  13     1251.93     1173.69    282.94 o 
   1 -11  13      480.36      764.93    301.92 o 
   2 -11  13       20.02       24.04    145.55 o 
   3 -11  13     1069.57      770.70    526.23 o 
   4 -11  13      528.51      628.86    268.72 o 
   5 -11  13      192.37       58.62    113.91 o 
  -6 -10  13      552.08      477.68    327.71 o 
  -5 -10  13     1470.06     1419.06    285.62 o 
  -4 -10  13      288.15      224.71    119.27 o 
  -3 -10  13      405.00      574.92    170.71 o 
  -2 -10  13     1274.51     1272.15    243.72 o 
  -1 -10  13       12.10        8.17    100.78 o 
   0 -10  13     2670.44     2597.35    315.00 o 
   1 -10  13     1024.54     1192.89    215.15 o 
   2 -10  13      436.86      229.47    113.52 o 
   3 -10  13      293.59      411.52    177.60 o 
   4 -10  13      241.68      229.66    118.32 o 
   5 -10  13      586.38      578.45    178.60 o 
   6 -10  13      703.80      671.29    206.51 o 
  -6  -9  13      469.20      445.99    327.53 o 
  -5  -9  13      579.43      495.21    200.93 o 
  -4  -9  13      107.43       10.77     99.37 o 
  -3  -9  13     1632.84     1963.20    281.64 o 
  -2  -9  13      371.88      112.33     97.97 o 
  -1  -9  13       34.12       16.22     65.97 o 
   0  -9  13     1122.62      838.26    162.34 o 
   1  -9  13     2510.25     2136.35    182.11 o 
   2  -9  13      170.28       95.02    101.19 o 
   3  -9  13     2242.35     2397.98    272.76 o 
   4  -9  13      530.98      802.29    146.60 o 
   5  -9  13      257.13      344.01    125.89 o 
   6  -9  13       63.05       45.18    109.14 o 
  -7  -8  13      112.38       21.70    166.10 o 
  -6  -8  13      499.89      635.37    338.70 o 
  -5  -8  13       91.19      120.71    128.42 o 
  -4  -8  13     2651.43     2916.22    315.82 o 
  -3  -8  13      791.01      692.45    129.10 o 
  -2  -8  13        0.07       14.97     61.75 o 
  -1  -8  13     3441.15     3409.11    290.51 o 
   0  -8  13     1592.60     1622.69    142.38 o 
   1  -8  13      884.84      762.62    113.49 o 
   2  -8  13       39.02       39.46     66.00 o 
   3  -8  13     2482.64     2440.41    434.34 o 
   4  -8  13     1945.19     2082.59    260.45 o 
   5  -8  13     1389.03     1124.96    180.16 o 
   6  -8  13        0.13       38.59     81.85 o 
   7  -8  13      828.91      724.13    189.93 o 
  -7  -7  13      229.29      387.51    179.00 o 
  -6  -7  13      532.67      558.26    170.02 o 
  -5  -7  13       78.75      118.21     97.96 o 
  -4  -7  13      213.59      190.12     79.54 o 
  -3  -7  13     1742.19     1745.58    184.58 o 
  -2  -7  13     3002.54     3279.74    304.44 o 
  -1  -7  13     4633.49     4852.57    291.11 o 
   0  -7  13      828.98      898.00    106.88 o 
   1  -7  13      241.98      198.49     70.23 o 
   2  -7  13      157.61       94.40     57.93 o 
   3  -7  13      260.46      187.88    105.25 o 
   4  -7  13      334.92      259.66    191.41 o 
   5  -7  13     1025.37     1139.99    188.95 o 
   6  -7  13      430.77      356.96    132.57 o 
   7  -7  13      717.49      865.83    178.04 o 
  -7  -6  13      203.78      344.17    119.15 o 
  -6  -6  13        8.51       38.55     79.74 o 
  -5  -6  13        4.75        4.45     73.26 o 
  -4  -6  13      619.69      731.67    124.77 o 
  -3  -6  13      589.81      566.77    127.42 o 
  -2  -6  13      279.66      194.34     78.01 o 
  -1  -6  13      533.42      413.35     72.73 o 
   0  -6  13      232.38      251.80     55.76 o 
   1  -6  13     2240.38     2030.14    347.28 o 
   2  -6  13     1290.53     1336.20    124.32 o 
   3  -6  13     1154.96      927.87    228.19 o 
   4  -6  13       93.78       23.13     67.21 o 
   5  -6  13        5.28       43.67     76.45 o 
   6  -6  13        3.42       53.49     90.92 o 
   7  -6  13      536.51      727.34    337.40 o 
  -8  -5  13      734.41      826.25    174.56 o 
  -7  -5  13      309.95      326.13    117.16 o 
  -6  -5  13      409.34      395.12    118.83 o 
  -5  -5  13       18.18        9.16     59.00 o 
  -4  -5  13     1233.80     1149.76    158.06 o 
  -3  -5  13     2032.30     2122.89    215.12 o 
  -2  -5  13     2518.69     2589.33    209.92 o 
  -1  -5  13      124.72       67.65     45.53 o 
   0  -5  13     1905.81     1854.79    183.17 o 
   1  -5  13     1474.54     1186.37    169.72 o 
   2  -5  13      178.07      151.71     77.55 o 
   3  -5  13     1314.98     1672.02    222.22 o 
   4  -5  13      736.13      972.40    267.96 o 
   5  -5  13      311.75      253.48    102.05 o 
   6  -5  13      159.99      150.61    104.08 o 
   7  -5  13        0.23        9.34     84.08 o 
   8  -5  13      394.47      463.78    169.51 o 
  -8  -4  13      842.50      983.43    231.40 o 
  -7  -4  13      186.19      113.06     87.00 o 
  -6  -4  13     1736.96     2087.86    184.54 o 
  -5  -4  13      322.39      357.06     85.81 o 
  -4  -4  13     1117.82     1207.14    140.26 o 
  -3  -4  13      357.15      456.06     91.16 o 
  -2  -4  13      998.55      948.85    122.34 o 
  -1  -4  13       46.43       40.56     37.46 o 
   0  -4  13     2898.64     3293.78    235.72 o 
   1  -4  13      843.06      733.58    115.11 o 
   2  -4  13     2871.59     2875.53    209.58 o 
   3  -4  13       26.77        5.81     52.91 o 
   4  -4  13      619.35      554.41    137.04 o 
   5  -4  13      120.45      197.96    114.80 o 
   6  -4  13       12.65       12.00     86.37 o 
   7  -4  13        5.60       14.93     83.32 o 
   8  -4  13       50.39       62.08    113.79 o 
  -8  -3  13     1012.66     1057.87    182.20 o 
  -7  -3  13        6.04       80.00     90.01 o 
  -6  -3  13      895.31      919.37    143.36 o 
  -5  -3  13     3236.49     3293.76    281.12 o 
  -4  -3  13     4030.72     4473.14    280.56 o 
  -3  -3  13      299.88      353.55    104.40 o 
  -2  -3  13       67.08       33.39     47.46 o 
  -1  -3  13       74.20       56.79     32.42 o 
   0  -3  13     2723.34     2835.85    194.38 o 
   1  -3  13      125.21       99.83     64.84 o 
   2  -3  13     3333.62     3627.73    259.55 o 
   3  -3  13      335.43      432.80     91.00 o 
   4  -3  13      216.56      282.68     90.64 o 
   5  -3  13      144.29       58.23     82.48 o 
   6  -3  13      208.65      213.44    116.88 o 
   7  -3  13      202.23      190.80    127.21 o 
   8  -3  13      362.94      385.20    157.70 o 
  -8  -2  13      361.22      202.80    105.18 o 
  -7  -2  13      575.97      457.17    106.29 o 
  -6  -2  13      518.54      487.83    109.31 o 
  -5  -2  13      275.77      212.59     76.86 o 
  -4  -2  13      419.93      408.18     68.01 o 
  -3  -2  13     2842.47     2670.58    213.65 o 
  -2  -2  13     1003.10      902.15    115.12 o 
  -1  -2  13      155.41      118.96     70.50 o 
   0  -2  13      258.26      220.72     71.47 o 
   1  -2  13      155.88      130.43     50.30 o 
   2  -2  13     2635.98     2571.35    199.80 o 
   3  -2  13     1645.38     1660.72    278.26 o 
   4  -2  13      236.96      220.93     98.40 o 
   5  -2  13      849.33      843.77    202.39 o 
   6  -2  13     1337.76     1622.48    248.58 o 
   7  -2  13      733.08     1112.51    204.32 o 
   8  -2  13       19.69      100.98    128.14 o 
  -8  -1  13        0.46       21.47     87.89 o 
  -7  -1  13      777.30      597.72    125.77 o 
  -6  -1  13      789.99      839.41    159.15 o 
  -5  -1  13      967.15     1080.79    139.52 o 
  -4  -1  13     1507.72     1637.53    221.15 o 
  -3  -1  13       77.85       50.81     50.78 o 
  -2  -1  13     1787.07     1811.62    250.92 o 
  -1  -1  13     1203.69     1178.40    132.90 o 
   0  -1  13      107.88      159.70     41.25 o 
   1  -1  13      139.48      131.32     65.39 o 
   2  -1  13     1534.92     1739.31    150.85 o 
   3  -1  13      588.43      742.67    107.56 o 
   4  -1  13     7599.40     7982.03    465.52 o 
   5  -1  13      299.99      513.67    128.82 o 
   6  -1  13     1548.20     1329.38    244.52 o 
   7  -1  13      367.82      282.89    142.70 o 
   8  -1  13      157.18      188.93    181.19 o 
  -8   0  13        5.20       13.03     94.73 o 
  -7   0  13        9.56        1.88     59.05 o 
  -6   0  13      142.15       80.97     72.73 o 
  -5   0  13     3346.90     3257.37    225.25 o 
  -4   0  13     2116.10     1943.69    177.53 o 
  -3   0  13     1691.78     1759.38    187.46 o 
  -2   0  13     1168.00     1197.32    153.24 o 
  -1   0  13      774.55      834.78     99.13 o 
   0   0  13      701.98      682.15    128.05 o 
   1   0  13      919.40     1045.42    155.39 o 
   2   0  13      286.28      107.79     63.70 o 
   3   0  13       42.97      114.40     58.23 o 
   4   0  13     3487.76     3861.77    254.40 o 
   5   0  13       58.47       61.86     82.93 o 
   6   0  13     1237.19     1444.18    239.95 o 
   7   0  13       70.13       39.23    101.89 o 
   8   0  13      483.18      359.93    156.30 o 
  -8   1  13      214.06      110.49    161.92 o 
  -7   1  13       68.82      203.89    132.28 o 
  -6   1  13      175.15      134.50     86.85 o 
  -5   1  13      482.33      389.36    155.92 o 
  -4   1  13      134.84       73.52     87.99 o 
  -3   1  13     2477.15     2503.93    196.86 o 
  -2   1  13     2246.04     2420.06    298.16 o 
  -1   1  13     1217.45     1269.34    134.72 o 
   0   1  13     1065.59     1179.57    143.80 o 
   1   1  13      448.00      437.11    112.91 o 
   2   1  13      884.53      850.25    150.42 o 
   3   1  13     1654.96     1506.55    167.63 o 
   4   1  13       25.00       70.47     52.63 o 
   5   1  13      362.82      301.35     81.32 o 
   6   1  13      443.28      469.08    124.40 o 
   7   1  13        3.19       54.52     90.06 o 
   8   1  13      800.37      739.01    276.65 o 
  -8   2  13     1207.79     1549.91    273.79 o 
  -7   2  13        3.34       26.74    102.02 o 
  -6   2  13      513.85      524.19    182.59 o 
  -5   2  13       53.71      108.45     73.82 o 
  -4   2  13     1007.81     1069.14    182.87 o 
  -3   2  13     2669.55     2463.05    228.69 o 
  -2   2  13     3889.09     4019.78    210.71 o 
  -1   2  13      889.48      846.05    196.09 o 
   0   2  13     2099.75     2318.34    221.46 o 
   1   2  13        6.44       21.68     46.01 o 
   2   2  13     1969.19     1932.54    257.43 o 
   3   2  13     4117.68     4110.14    492.27 o 
   4   2  13        6.98       38.05     67.44 o 
   5   2  13      159.81      195.73    110.73 o 
   6   2  13      146.70      159.28    101.26 o 
   7   2  13      154.22      136.60    118.13 o 
   8   2  13      681.14     1032.28    206.96 o 
  -8   3  13      322.78      506.42    174.56 o 
  -7   3  13      213.34      341.55    163.21 o 
  -6   3  13      748.00      652.44    211.79 o 
  -5   3  13       48.86       23.23     71.99 o 
  -4   3  13      683.85      675.55    119.35 o 
  -3   3  13      150.32      139.47     90.79 o 
  -2   3  13       72.50       47.19     50.97 o 
  -1   3  13     4800.55     5290.33    278.50 o 
   0   3  13     4440.23     4187.70    363.20 o 
   1   3  13     2142.66     2289.89    206.95 o 
   2   3  13      288.84      199.76     80.21 o 
   3   3  13      417.12      569.29     82.12 o 
   4   3  13      532.65      566.83    114.61 o 
   5   3  13      163.59      190.97     90.87 o 
   6   3  13       14.64       37.06     94.23 o 
   7   3  13      258.20      243.18    114.36 o 
   8   3  13       16.52       92.04    141.16 o 
  -8   4  13        9.00       38.68    124.92 o 
  -7   4  13      882.42     1023.43    204.53 o 
  -6   4  13      722.68      400.75    226.03 o 
  -5   4  13      464.23      566.88    141.78 o 
  -4   4  13      713.30      884.62    186.93 o 
  -3   4  13       10.22       27.21     72.75 o 
  -2   4  13     2466.42     2676.47    243.31 o 
  -1   4  13     1882.50     2352.08    231.41 o 
   0   4  13      340.80      486.31     80.92 o 
   1   4  13     2957.83     3158.93    209.17 o 
   2   4  13     3897.87     3328.23    717.99 o 
   3   4  13      183.65      244.55     69.47 o 
   4   4  13      791.13      653.63    217.46 o 
   5   4  13       69.03      164.16    102.60 o 
   6   4  13       34.86      125.18    110.96 o 
   7   4  13      289.34      239.76    163.98 o 
  -7   5  13     1086.78     1154.29    290.81 o 
  -6   5  13      249.29       91.79    104.60 o 
  -5   5  13     1419.08     1259.23    159.46 o 
  -4   5  13     1348.76     1728.87    258.22 o 
  -3   5  13        1.42        3.76     68.84 o 
  -2   5  13     1223.88     1204.64    132.04 o 
  -1   5  13       15.83        9.98     64.75 o 
   0   5  13      397.07      351.17     96.04 o 
   1   5  13     1153.50     1236.58    140.51 o 
   2   5  13     1100.82      955.52    115.53 o 
   3   5  13     1516.04     2235.10    204.17 o 
   4   5  13      937.23      619.94    114.66 o 
   5   5  13       10.55       28.27     92.18 o 
   6   5  13     1378.30     1474.65    281.50 o 
   7   5  13      217.13      435.69    289.05 o 
  -7   6  13      535.31      644.91    184.44 o 
  -6   6  13      197.89      178.58    135.83 o 
  -5   6  13     1683.26     2223.86    329.41 o 
  -4   6  13      236.51      121.44    152.46 o 
  -3   6  13     1433.23     1533.07    191.98 o 
  -2   6  13     2802.22     3093.10    250.83 o 
  -1   6  13        4.97       17.30     66.66 o 
   0   6  13      581.43      627.40     91.70 o 
   1   6  13       41.78       21.04     57.04 o 
   2   6  13       56.73       40.81     58.54 o 
   3   6  13     1767.44     2269.95    367.66 o 
   4   6  13      998.80      905.92    341.10 o 
   5   6  13     1131.46     1207.23    522.70 o 
   6   6  13     2249.53     2138.39    481.75 o 
   7   6  13       20.13        9.99    177.67 o 
  -7   7  13       21.81       49.60    120.68 o 
  -6   7  13      294.32      158.82    143.70 o 
  -5   7  13      862.88     1115.90    249.69 o 
  -4   7  13        2.02       59.80     91.73 o 
  -3   7  13     1815.26     1901.85    214.00 o 
  -2   7  13      599.39      731.39    109.75 o 
  -1   7  13      336.56      223.96    163.23 o 
   0   7  13     1558.91     1187.30    329.08 o 
   1   7  13        1.15        9.20     80.51 o 
   2   7  13      197.79      277.30    199.10 o 
   3   7  13       57.02       54.45     95.62 o 
   4   7  13        1.46       22.53    128.18 o 
   5   7  13      803.31     1042.98    430.70 o 
   6   7  13      867.32      723.28    242.58 o 
  -6   8  13      125.74      103.06    118.76 o 
  -5   8  13       31.69        2.59    143.82 o 
  -4   8  13        5.82       15.15    101.91 o 
  -3   8  13     1481.28     1201.79    421.11 o 
  -2   8  13       37.41        6.71     98.29 o 
  -1   8  13     1572.69     1560.46    235.53 o 
   0   8  13      608.37      418.13    155.65 o 
   1   8  13      291.05      359.53    166.85 o 
   2   8  13     1695.94     1764.00    267.45 o 
   3   8  13       44.41       35.80    115.17 o 
   4   8  13      147.30       53.93    143.85 o 
   5   8  13      452.22      652.59    214.25 o 
   6   8  13       47.05       22.38    184.48 o 
  -6   9  13       35.10        0.24    144.41 o 
  -4   9  13      755.72      212.91    192.11 o 
  -3   9  13      939.27      725.66    360.32 o 
  -2   9  13        7.38       21.27    110.56 o 
  -1   9  13     1532.92     2047.24    261.83 o 
   0   9  13        7.62       27.03    112.89 o 
   1   9  13     1321.13     1458.23    222.71 o 
   2   9  13      738.63      794.08    263.61 o 
   3   9  13       12.78       15.61    115.58 o 
   4   9  13      592.06      721.72    240.32 o 
   5   9  13       18.59       18.90    151.95 o 
  -3  10  13      149.42       63.03    127.25 o 
  -2  10  13      246.39      185.42    133.16 o 
  -1  10  13      581.64      845.48    231.36 o 
   0  10  13       69.65        4.97    112.82 o 
   1  10  13      522.00      499.83    485.04 o 
   2  10  13      105.57      112.64    135.95 o 
   3  10  13      467.65      276.88    161.20 o 
   4  10  13      122.30      251.63    184.16 o 
   5  10  13       12.82      160.53    185.29 o 
  -3  11  13      185.82      127.16    142.16 o 
  -2  11  13      278.89      220.89    140.87 o 
  -1  11  13        3.31       15.52    109.16 o 
   0  11  13        0.49        8.13    125.96 o 
   1  11  13      988.57     1215.05    257.31 o 
   2  11  13       54.53       35.44    123.70 o 
   3  11  13      618.82      723.46    232.36 o 
   4  11  13      115.80      247.78    205.08 o 
  -3  12  13      229.70       28.32    160.15 o 
  -2  12  13      211.51      175.57    184.30 o 
  -1  12  13       68.21      205.21    181.54 o 
   0  12  13      223.84      382.98    164.59 o 
   1  12  13      341.88      282.36    167.33 o 
   2  12  13       17.22        7.17    114.59 o 
  -2 -13  14      627.36      251.07    172.80 o 
  -1 -13  14      199.41      460.80    201.44 o 
   0 -13  14      622.49     1118.96    431.46 o 
   1 -13  14      573.06      822.03    404.32 o 
   2 -13  14        2.66       23.74    190.78 o 
   3 -13  14      200.50      156.22    176.58 o 
  -4 -12  14       80.09       94.73    156.47 o 
  -3 -12  14      188.65      239.54    149.98 o 
  -2 -12  14     1021.05      781.16    184.29 o 
  -1 -12  14       32.97       64.67    108.37 o 
   0 -12  14     1763.21     1254.44    409.49 o 
   1 -12  14      800.94      632.03    505.49 o 
   2 -12  14      710.30      550.09    438.63 o 
   3 -12  14      234.27      556.13    281.88 o 
   4 -12  14      220.96      198.34    221.96 o 
  -5 -11  14       88.54       47.60    138.31 o 
  -4 -11  14       26.85       59.78    139.86 o 
  -3 -11  14       59.56       97.16    141.36 o 
  -2 -11  14      520.77      473.63    172.26 o 
  -1 -11  14      138.23      202.77    156.69 o 
   0 -11  14     2514.78     2104.14    509.60 o 
   1 -11  14       41.87       91.59    143.14 o 
   2 -11  14      738.48      490.24    333.53 o 
   3 -11  14      509.51      592.67    232.65 o 
   4 -11  14      293.59      287.05    229.60 o 
   5 -11  14      126.39       47.64    111.10 o 
  -5 -10  14        3.69        1.29    127.20 o 
  -4 -10  14      956.38     1572.44    296.73 o 
  -3 -10  14     1599.21     1411.00    229.06 o 
  -2 -10  14       44.22        5.93    102.93 o 
  -1 -10  14      273.54      394.43    148.51 o 
   0 -10  14      611.00      583.76    426.64 o 
   1 -10  14      262.37       11.32    120.72 o 
   2 -10  14     2266.90     1293.57    359.79 o 
   3 -10  14      239.65      290.06    179.72 o 
   4 -10  14     1696.44     1998.15    331.59 o 
   5 -10  14      449.17      755.88    388.22 o 
   6 -10  14       36.16        0.82    168.97 o 
  -6  -9  14      961.68     1065.47    316.08 o 
  -5  -9  14      130.95      174.26    140.55 o 
  -4  -9  14     1694.25     2508.77    336.82 o 
  -3  -9  14      493.77      358.88    239.17 o 
  -2  -9  14      274.25      197.16    212.62 o 
  -1  -9  14     2852.80     2930.01    240.15 o 
   0  -9  14      682.35      494.47    130.06 o 
   1  -9  14      121.67       55.83     64.53 o 
   2  -9  14       38.99        4.35     72.84 o 
   3  -9  14       12.90       67.20     93.39 o 
   4  -9  14     2006.63     2256.59    254.63 o 
   5  -9  14      357.98      480.79    138.55 o 
   6  -9  14      407.50      239.51    203.63 o 
  -6  -8  14      323.67      204.51    177.70 o 
  -5  -8  14      223.87      146.03    147.17 o 
  -4  -8  14      525.33      310.50    149.26 o 
  -3  -8  14      566.56      588.99    108.30 o 
  -2  -8  14     2046.97     2127.04    228.37 o 
  -1  -8  14     1087.05     1117.50    219.20 o 
   0  -8  14      157.02       84.66     52.22 o 
   1  -8  14      215.94       91.83     61.48 o 
   2  -8  14     1238.21     1527.39    238.17 o 
   3  -8  14      771.98     1292.93    212.01 o 
   4  -8  14     2130.34     2361.17    255.53 o 
   5  -8  14        1.03       26.91     98.68 o 
   6  -8  14      972.23      936.16    185.74 o 
  -7  -7  14      559.41      473.06    216.92 o 
  -6  -7  14        4.08       41.18    100.12 o 
  -5  -7  14      807.22      920.62    163.41 o 
  -4  -7  14     1015.67     1167.14    154.01 o 
  -3  -7  14        1.31       20.63     66.33 o 
  -2  -7  14     1140.76     1492.46    244.83 o 
  -1  -7  14      126.88      198.47     66.22 o 
   0  -7  14     1003.99      749.62    251.50 o 
   1  -7  14     3060.90     2761.55    212.33 o 
   2  -7  14     1915.94     2011.97    298.56 o 
   3  -7  14      811.13      881.92    132.88 o 
   4  -7  14      709.28     1018.24    180.45 o 
   5  -7  14       52.69       73.81     86.05 o 
   6  -7  14     1993.88     1474.29    236.28 o 
   7  -7  14      171.57      285.96    140.93 o 
  -7  -6  14      162.45       81.00    106.94 o 
  -6  -6  14      147.59       96.65     92.88 o 
  -5  -6  14      191.44      194.41    150.57 o 
  -4  -6  14       36.92       44.76     61.74 o 
  -3  -6  14       68.68       63.47     72.46 o 
  -2  -6  14      487.02      409.67     98.42 o 
  -1  -6  14      542.85      319.96     72.34 o 
   0  -6  14     2028.53     1848.06    328.35 o 
   1  -6  14        7.55       12.54     54.98 o 
   2  -6  14      301.94      437.71    122.27 o 
   3  -6  14     1313.42     1207.16    181.73 o 
   4  -6  14      268.65      489.96    129.65 o 
   5  -6  14       55.95       26.46     79.65 o 
   6  -6  14      161.47       48.25     90.87 o 
   7  -6  14        0.26        0.24     86.80 o 
  -7  -5  14       79.35      150.40     87.03 o 
  -6  -5  14      366.75      389.88    119.30 o 
  -5  -5  14      175.92      298.62    107.58 o 
  -4  -5  14      637.15      709.24    127.62 o 
  -3  -5  14      406.80      412.24     86.29 o 
  -2  -5  14      886.57     1030.78    130.25 o 
  -1  -5  14      595.25      460.57    126.10 o 
   0  -5  14     1473.81     1618.27    141.57 o 
   1  -5  14      109.31      126.56     58.99 o 
   2  -5  14     3946.03     3875.45    227.47 o 
   3  -5  14      431.87      219.05    150.64 o 
   4  -5  14        0.34        9.63     64.96 o 
   5  -5  14      147.64      253.86    107.52 o 
   6  -5  14      335.46      354.01    143.21 o 
   7  -5  14       11.11       25.79    107.04 o 
  -8  -4  14      598.46      386.30    225.48 o 
  -7  -4  14      808.83     1129.53    179.20 o 
  -6  -4  14     1464.29     1288.25    195.89 o 
  -5  -4  14        6.87       67.52     59.88 o 
  -4  -4  14     1886.02     1699.66    152.30 o 
  -3  -4  14      150.32      178.78     57.44 o 
  -2  -4  14      895.55      979.69    134.94 o 
  -1  -4  14     1136.54     1220.84    148.12 o 
   0  -4  14     1453.46     1570.12    210.22 o 
   1  -4  14       96.65       55.87     66.63 o 
   2  -4  14     3087.22     3669.20    496.43 o 
   3  -4  14     2558.66     2734.28    215.36 o 
   4  -4  14      285.76      379.80    104.43 o 
   5  -4  14      792.16     1044.76    200.79 o 
   6  -4  14        0.07        3.64     85.34 o 
   7  -4  14       81.60      158.55    120.08 o 
   8  -4  14      110.05      138.33    148.99 o 
  -8  -3  14       74.92       45.83     98.59 o 
  -7  -3  14      796.66      915.49    188.72 o 
  -6  -3  14      644.22      641.22    136.11 o 
  -5  -3  14       11.56       76.17     72.43 o 
  -4  -3  14     1802.49     1804.31    175.11 o 
  -3  -3  14        9.57       27.30     50.83 o 
  -2  -3  14      229.47      199.05     84.21 o 
  -1  -3  14     1480.66     1556.45    169.38 o 
   0  -3  14       88.86      123.06     57.20 o 
   1  -3  14      973.07      716.23    115.61 o 
   2  -3  14      550.90      618.38    156.26 o 
   3  -3  14      293.40      324.28     91.44 o 
   4  -3  14     4637.47     5230.26    336.44 o 
   5  -3  14      790.14      504.86    190.88 o 
   6  -3  14     1145.21     1341.64    212.37 o 
   7  -3  14      242.81      345.44    166.71 o 
   8  -3  14       75.28       82.40    139.92 o 
  -8  -2  14       33.62        2.47     91.04 o 
  -7  -2  14      713.85      703.65    155.97 o 
  -6  -2  14      740.35      644.36    202.09 o 
  -5  -2  14     1836.07     2151.00    321.63 o 
  -4  -2  14     3284.01     3157.90    231.66 o 
  -3  -2  14      256.31      206.81     91.09 o 
  -2  -2  14      974.27     1438.02    179.85 o 
  -1  -2  14      389.00      234.12     81.55 o 
   0  -2  14      213.11      209.61     69.02 o 
   1  -2  14     1794.56     1856.53    257.68 o 
   2  -2  14       29.51       70.56     53.96 o 
   3  -2  14      126.24      102.61     67.73 o 
   4  -2  14      151.32      164.44     97.16 o 
   5  -2  14        0.57       23.38     90.81 o 
   6  -2  14     1824.62     2054.91    269.02 o 
   7  -2  14        0.28       57.64    115.12 o 
   8  -2  14      153.60       65.90    129.74 o 
  -8  -1  14        8.48       83.84    120.13 o 
  -7  -1  14      151.54      145.12     91.92 o 
  -6  -1  14       16.49        8.74     62.76 o 
  -5  -1  14      809.80      789.22    125.75 o 
  -4  -1  14      957.32      984.03    124.46 o 
  -3  -1  14     2640.96     2722.31    228.54 o 
  -2  -1  14      706.11      810.25     98.11 o 
  -1  -1  14      327.00      157.70     55.90 o 
   0  -1  14      127.90      129.20     52.30 o 
   1  -1  14     1333.78     1391.61    361.66 o 
   2  -1  14      258.94      254.56     81.90 o 
   3  -1  14     1005.47      901.31    100.34 o 
   4  -1  14     2227.95     2537.37    213.60 o 
   5  -1  14      350.20      413.89    121.19 o 
   6  -1  14      874.60      813.15    178.09 o 
   7  -1  14      218.30       89.68    108.04 o 
   8  -1  14     1027.02     1253.50    236.31 o 
  -8   0  14        2.33       48.33     90.17 o 
  -7   0  14      558.73      424.05    126.10 o 
  -6   0  14       39.64       45.63     67.57 o 
  -5   0  14     3291.05     3207.06    243.01 o 
  -4   0  14        4.45       38.41     63.52 o 
  -3   0  14     2596.78     2411.59    205.66 o 
  -2   0  14      897.18      914.13    154.91 o 
  -1   0  14     1798.17     1494.70    136.56 o 
   0   0  14      777.47      712.92     80.97 o 
   1   0  14      237.84      216.27     82.80 o 
   2   0  14      246.70      113.90     61.43 o 
   3   0  14     8412.44     8811.57    581.60 o 
   4   0  14      963.65      846.14    145.28 o 
   5   0  14      929.41      987.61    181.18 o 
   6   0  14      366.14      507.26    174.63 o 
   7   0  14      254.26      200.56    183.12 o 
   8   0  14     1071.31     1180.59    246.09 o 
  -8   1  14       66.96        2.35     96.44 o 
  -7   1  14       97.62       68.53     94.92 o 
  -6   1  14      118.75      187.73    102.57 o 
  -5   1  14      612.88      609.25    126.93 o 
  -4   1  14      179.28      117.51    115.16 o 
  -3   1  14      578.53      793.76    106.25 o 
  -2   1  14      105.32       90.32     70.08 o 
  -1   1  14     3178.88     3417.29    242.44 o 
   0   1  14     1180.96     1286.55    148.54 o 
   1   1  14     4770.73     3912.36    264.67 o 
   2   1  14      297.84      345.85     79.72 o 
   3   1  14        0.46        9.75     61.01 o 
   4   1  14      314.99      355.64    246.17 o 
   5   1  14      283.13      298.36    110.14 o 
   6   1  14       33.01       63.61     93.70 o 
   7   1  14      919.78     1146.95    208.43 o 
   8   1  14      353.08      208.08    238.29 o 
  -8   2  14        3.11       64.38    126.28 o 
  -7   2  14      376.08      584.81    163.14 o 
  -6   2  14      276.63      312.90    130.09 o 
  -5   2  14      535.73      409.63    101.79 o 
  -4   2  14      565.37      506.20    133.18 o 
  -3   2  14      243.47      274.94    118.90 o 
  -2   2  14     1468.14     1985.53    308.79 o 
  -1   2  14     2172.98     2357.12    329.25 o 
   0   2  14      142.77      120.15     67.87 o 
   1   2  14     3514.69     3402.93    239.66 o 
   2   2  14     1773.66     1914.17    410.66 o 
   3   2  14      336.06      254.15     78.70 o 
   4   2  14      533.85      488.95     91.97 o 
   5   2  14        7.56       32.28     73.94 o 
   6   2  14       63.52        8.51     91.79 o 
   7   2  14      292.31      390.66    163.56 o 
  -8   3  14      379.31      359.88    321.19 o 
  -7   3  14     1165.53     1408.59    233.06 o 
  -6   3  14      479.55      187.41    104.95 o 
  -5   3  14      419.17      306.71    117.95 o 
  -4   3  14      106.04      153.87     96.82 o 
  -3   3  14       32.59       46.87     71.49 o 
  -2   3  14      745.85      792.80    117.80 o 
  -1   3  14      584.95      657.21    132.78 o 
   0   3  14      954.17      795.75     85.11 o 
   1   3  14     1922.38     1917.49    202.87 o 
   2   3  14      982.64      864.63    150.38 o 
   3   3  14     2840.09     3015.25    502.49 o 
   4   3  14       94.11      167.37     89.75 o 
   5   3  14      219.36      195.94    112.21 o 
   6   3  14       56.83      101.14    113.48 o 
   7   3  14      120.02      254.20    134.42 o 
  -7   4  14     1505.62     1521.70    278.53 o 
  -6   4  14      734.77      520.45    140.01 o 
  -5   4  14     2328.87     2332.43    244.51 o 
  -4   4  14       10.70       19.74     90.52 o 
  -3   4  14        0.63       13.67     74.70 o 
  -2   4  14     1706.57     1878.97    188.54 o 
  -1   4  14       52.32       63.72     72.62 o 
   0   4  14     2536.41     2580.46    223.35 o 
   1   4  14     1270.46     1180.76    144.52 o 
   2   4  14      261.02      235.67     87.19 o 
   3   4  14     3382.20     3901.14    549.06 o 
   4   4  14      201.30      239.14     99.42 o 
   5   4  14      963.26     1151.59    177.22 o 
   6   4  14      650.32      464.95    137.41 o 
   7   4  14       21.76       19.65    130.81 o 
  -7   5  14      581.34      754.98    265.90 o 
  -6   5  14      181.07      224.72    117.75 o 
  -5   5  14     1630.87     1778.19    234.30 o 
  -4   5  14        4.35        7.40     84.05 o 
  -3   5  14     2652.17     3721.60    311.72 o 
  -2   5  14      649.04      585.28     96.65 o 
  -1   5  14        8.29       35.79     66.05 o 
   0   5  14      550.27      562.60    107.65 o 
   1   5  14        6.74       33.55     63.74 o 
   2   5  14     1646.25     2049.43    393.55 o 
   3   5  14     1626.84     1692.74    190.29 o 
   4   5  14      108.97      198.30    109.96 o 
   5   5  14      816.81      453.50    236.97 o 
   6   5  14      103.79       77.33    163.43 o 
   7   5  14      120.41      431.46    329.24 o 
  -7   6  14       33.87       36.29    115.49 o 
  -6   6  14      181.97       59.69    143.12 o 
  -5   6  14      362.49      267.25    137.07 o 
  -4   6  14      115.45      134.65    110.97 o 
  -3   6  14     2171.93     2493.00    287.29 o 
  -2   6  14        1.53       24.21     70.51 o 
  -1   6  14      754.68      884.19    131.80 o 
   0   6  14      254.93      265.76     87.44 o 
   1   6  14      233.30      213.34     77.40 o 
   2   6  14     2496.08     2296.85    313.61 o 
   3   6  14       96.46       33.95     68.77 o 
   4   6  14      621.28      589.98    183.52 o 
   5   6  14     1649.06     1811.02    288.47 o 
   6   6  14      448.48      361.40    194.46 o 
  -6   7  14      532.49      923.08    276.24 o 
  -5   7  14        1.34       19.04    130.07 o 
  -4   7  14      181.91      180.91    118.23 o 
  -3   7  14     1218.89     1119.82    165.49 o 
  -2   7  14      423.75      553.05    117.54 o 
  -1   7  14     1551.07     1213.45    278.47 o 
   0   7  14       44.58       20.41     61.84 o 
   1   7  14      243.63      299.30    233.30 o 
   2   7  14      412.33      616.25    185.75 o 
   3   7  14       52.93       30.93     85.84 o 
   4   7  14     1607.46     1861.87    317.35 o 
   5   7  14      648.71      708.44    230.40 o 
   6   7  14       46.53       79.32    186.07 o 
  -6   8  14       82.16       49.35    166.03 o 
  -5   8  14       59.91       49.23    135.83 o 
  -4   8  14      456.06      159.38    130.21 o 
  -3   8  14       72.95       19.04     90.11 o 
  -2   8  14      374.69      382.21    152.56 o 
  -1   8  14      738.07      414.84    157.98 o 
   0   8  14      319.51      385.57    113.08 o 
   1   8  14     1061.89     1249.82    262.44 o 
   2   8  14       78.25       87.04    105.20 o 
   3   8  14       97.88       49.53    141.03 o 
   4   8  14      134.14      344.53    155.34 o 
   5   8  14       23.96       46.27    149.71 o 
  -4   9  14       10.85       69.80    201.40 o 
  -3   9  14      117.53       42.49    118.60 o 
  -2   9  14      686.21     1084.33    242.40 o 
  -1   9  14      100.59       60.35    114.47 o 
   0   9  14     1036.21     1109.36    252.27 o 
   1   9  14     1945.85     1969.25    613.06 o 
   2   9  14       24.35       12.67    111.31 o 
   3   9  14     1060.96     1174.42    258.05 o 
   4   9  14        3.30       44.10    172.27 o 
   5   9  14       16.68      112.19    169.09 o 
  -3  10  14      432.62      192.10    162.64 o 
  -2  10  14       83.32      103.14    128.19 o 
  -1  10  14      111.04      229.95    134.09 o 
   0  10  14      957.81     1085.10    255.58 o 
   1  10  14      265.34      374.30    163.07 o 
   2  10  14      282.65      181.01    161.34 o 
   3  10  14     1265.38     1060.44    396.56 o 
   4  10  14      174.87      171.83    193.92 o 
  -3  11  14      513.05      373.17    351.27 o 
  -2  11  14        1.31       35.30    129.80 o 
  -1  11  14      626.02      756.58    226.65 o 
   0  11  14       69.34       51.37    135.13 o 
   1  11  14       14.91      186.29    143.59 o 
   2  11  14      788.15      774.28    239.85 o 
   3  11  14      319.83      292.84    383.11 o 
  -1  12  14      133.26       89.11    151.55 o 
   0  12  14      137.06      243.89    148.78 o 
   1  12  14       98.77      168.61    186.29 o 
  -1 -13  15      458.30      408.84    415.66 o 
   0 -13  15      834.92     1128.24    427.47 o 
   1 -13  15        0.82       60.98    289.52 o 
  -3 -12  15      385.08      375.15    193.85 o 
  -2 -12  15       79.54      147.70    138.99 o 
  -1 -12  15      466.05      703.36    212.02 o 
   0 -12  15     1440.57      686.20    355.91 o 
   1 -12  15      399.16      169.20    285.29 o 
   2 -12  15      797.31     1221.18    331.12 o 
   3 -12  15       23.49      207.39    201.98 o 
  -4 -11  15      857.33      997.26    213.15 o 
  -3 -11  15      494.92      489.12    164.61 o 
  -2 -11  15        1.63       22.85    130.40 o 
  -1 -11  15      385.60      402.80    304.09 o 
   0 -11  15      523.48      141.97    155.69 o 
   1 -11  15      504.06      324.65    267.67 o 
   2 -11  15      756.57      848.94    267.08 o 
   3 -11  15      214.32       38.66    160.86 o 
   4 -11  15      812.86     1056.68    300.80 o 
  -5 -10  15      812.27      865.20    349.45 o 
  -4 -10  15     1155.83     1339.99    529.16 o 
  -3 -10  15        0.10       57.08    104.47 o 
  -2 -10  15      203.38      277.30    130.44 o 
  -1 -10  15      472.34      323.29    161.38 o 
   0 -10  15       29.19       58.36    122.07 o 
   1 -10  15      936.86      172.73    173.67 o 
   2 -10  15      302.10      211.44    110.33 o 
   3 -10  15      638.99      801.27    226.60 o 
   4 -10  15     1731.69     1378.46    231.33 o 
   5 -10  15      129.03      111.42    123.10 o 
  -5  -9  15      839.52     1096.39    490.68 o 
  -4  -9  15      747.73      407.58    162.48 o 
  -3  -9  15      835.09      649.95    202.59 o 
  -2  -9  15      990.93      773.87    268.31 o 
  -1  -9  15       60.37      124.53     77.90 o 
   0  -9  15      126.76       30.84     73.20 o 
   1  -9  15      340.28      478.08    161.51 o 
   2  -9  15       20.90        0.82     78.47 o 
   3  -9  15     1984.99     2204.45    250.76 o 
   4  -9  15      989.84     1209.97    386.64 o 
   5  -9  15      104.22      129.91    118.44 o 
   6  -9  15      706.41      681.77    231.01 o 
  -6  -8  15        0.37       97.20    146.40 o 
  -5  -8  15     1293.78     1317.98    449.62 o 
  -4  -8  15       12.40       74.38     87.28 o 
  -3  -8  15      937.72     1018.47    129.22 o 
  -2  -8  15      448.22      562.07    111.35 o 
  -1  -8  15     1308.01      972.31    190.24 o 
   0  -8  15     1192.52     1054.49    214.50 o 
   1  -8  15       75.37        1.06     56.99 o 
   2  -8  15       32.03       44.03     81.37 o 
   3  -8  15      975.87     1054.71    195.59 o 
   4  -8  15        0.39       26.31     82.60 o 
   5  -8  15      825.10     1137.80    213.91 o 
   6  -8  15      878.49     1126.23    212.25 o 
  -6  -7  15       50.87       36.15     88.05 o 
  -5  -7  15      807.40      772.46    148.76 o 
  -4  -7  15       23.66        5.29     63.36 o 
  -3  -7  15     2445.79     2643.07    210.91 o 
  -2  -7  15      492.41      531.66    148.00 o 
  -1  -7  15     2512.85     2490.07    232.58 o 
   0  -7  15      764.43      455.27    131.29 o 
   1  -7  15       41.96       51.70     69.81 o 
   2  -7  15      907.59      833.06    126.23 o 
   3  -7  15     1459.86     1186.58    170.12 o 
   4  -7  15       49.80       57.21     95.20 o 
   5  -7  15     1105.69     1473.69    228.26 o 
   6  -7  15      250.99      258.88    143.61 o 
  -7  -6  15       52.01       78.21    108.76 o 
  -6  -6  15      257.76      247.73    100.54 o 
  -5  -6  15       79.52       19.15     81.83 o 
  -4  -6  15        4.32       14.15     66.31 o 
  -3  -6  15      538.40      585.36    134.15 o 
  -2  -6  15       67.96       31.26     61.24 o 
  -1  -6  15     1990.63     3078.12    446.74 o 
   0  -6  15       88.10        7.14     46.11 o 
   1  -6  15      527.60      469.05     94.53 o 
   2  -6  15     2289.71     2295.44    310.14 o 
   3  -6  15        5.33       34.95     58.04 o 
   4  -6  15      270.66      384.58    113.32 o 
   5  -6  15     1012.52      899.21    183.37 o 
   6  -6  15      321.84      402.39    143.53 o 
   7  -6  15      423.13      459.19    157.04 o 
  -7  -5  15      660.67      709.18    149.75 o 
  -6  -5  15      320.93      263.07    114.03 o 
  -5  -5  15     1029.47     1074.36    144.91 o 
  -4  -5  15      217.57      192.26     92.81 o 
  -3  -5  15      136.54      236.13    136.28 o 
  -2  -5  15      979.93      947.84    153.22 o 
  -1  -5  15     3188.64     3879.28    413.72 o 
   0  -5  15       88.30       82.71     57.94 o 
   1  -5  15      891.69      839.25    247.83 o 
   2  -5  15      427.76      297.98    128.31 o 
   3  -5  15     1883.98     1441.12    234.35 o 
   4  -5  15     2136.02     2701.66    334.17 o 
   5  -5  15      464.56      341.17    127.84 o 
   6  -5  15        5.86       28.05     92.22 o 
   7  -5  15      326.49      262.61    139.80 o 
  -7  -4  15     1117.41     1155.75    181.97 o 
  -6  -4  15       46.77       84.91     94.62 o 
  -5  -4  15      110.62      220.53     94.87 o 
  -4  -4  15     1013.99      963.84    149.69 o 
  -3  -4  15     1686.61     1668.97    410.88 o 
  -2  -4  15      516.52      440.22    224.95 o 
  -1  -4  15      906.62     1087.98    177.84 o 
   0  -4  15        2.69       13.98     39.72 o 
   1  -4  15     1955.04     2008.25    215.79 o 
   2  -4  15       53.99      102.18     62.58 o 
   3  -4  15      993.83     1153.55    133.43 o 
   4  -4  15       39.78       92.32     92.27 o 
   5  -4  15      189.03      125.92     93.36 o 
   6  -4  15      813.08      923.21    342.16 o 
   7  -4  15      226.22      253.59    119.22 o 
  -7  -3  15      651.72      681.97    148.78 o 
  -6  -3  15      256.67      447.65    110.12 o 
  -5  -3  15      227.00      220.54     79.15 o 
  -4  -3  15        0.41        6.20     56.39 o 
  -3  -3  15      414.67      420.71    135.14 o 
  -2  -3  15      410.07      245.09    120.58 o 
  -1  -3  15       15.81       76.77     64.55 o 
   0  -3  15      200.74      143.27     61.10 o 
   1  -3  15     1838.16     2054.37    193.95 o 
   2  -3  15     1847.68     1684.75    171.85 o 
   3  -3  15     1854.45     1794.87    210.53 o 
   4  -3  15       74.76       50.81     86.44 o 
   5  -3  15     1065.40     1092.36    213.38 o 
   6  -3  15      783.43     1090.00    203.21 o 
   7  -3  15       11.28        0.12    100.08 o 
  -7  -2  15       57.99        3.17     81.07 o 
  -6  -2  15      320.04      372.60    116.71 o 
  -5  -2  15     2577.41     2066.91    235.32 o 
  -4  -2  15     1456.12     1602.09    219.56 o 
  -3  -2  15     1132.55     1065.59    168.39 o 
  -2  -2  15     1076.60      926.56    197.33 o 
  -1  -2  15      726.40      637.81    166.56 o 
   0  -2  15      457.11      459.06    113.65 o 
   1  -2  15       23.81       43.15     50.31 o 
   2  -2  15      211.70      154.42     72.76 o 
   3  -2  15     1101.43     1115.11    161.50 o 
   4  -2  15        0.24      125.11     97.49 o 
   5  -2  15     1286.73     1634.45    244.02 o 
   6  -2  15       35.33       91.14    102.19 o 
   7  -2  15      367.77      252.67    147.26 o 
  -7  -1  15       90.77       93.03    118.92 o 
  -6  -1  15      415.39      384.03    123.17 o 
  -5  -1  15     2260.28     2188.07    330.59 o 
  -4  -1  15      112.55      123.25     65.85 o 
  -3  -1  15      542.44      633.22    148.73 o 
  -2  -1  15       99.63       72.27     67.47 o 
  -1  -1  15     1548.78     1772.79    289.52 o 
   0  -1  15     1029.27     1028.59    166.33 o 
   1  -1  15      868.45     1012.34    153.10 o 
   2  -1  15       21.77       28.39     60.62 o 
   3  -1  15      357.61      308.11    110.39 o 
   4  -1  15       27.95       19.12     66.95 o 
   5  -1  15      305.33      392.24    146.89 o 
   6  -1  15       53.98       23.79    113.37 o 
   7  -1  15      641.79      799.75    254.39 o 
  -7   0  15      227.21      308.73    117.01 o 
  -6   0  15      170.10       68.71     90.83 o 
  -5   0  15      111.20      134.75    131.55 o 
  -4   0  15     1278.96     1164.43    210.70 o 
  -3   0  15      579.59      581.50    190.33 o 
  -2   0  15      103.38      256.01    115.94 o 
  -1   0  15     1234.36     1245.15    158.80 o 
   0   0  15      153.68      142.93     56.45 o 
   1   0  15     2699.36     2537.86    204.24 o 
   2   0  15      174.91      218.97     75.51 o 
   3   0  15     1539.39     1941.22    162.25 o 
   4   0  15        2.75       32.02     82.02 o 
   5   0  15      105.87       53.93     95.69 o 
   6   0  15      210.27      379.79    132.94 o 
   7   0  15     1620.54     2470.66    452.14 o 
  -7   1  15       70.66      122.66     90.50 o 
  -6   1  15      317.60      232.09    115.62 o 
  -5   1  15        1.04       42.08     68.25 o 
  -4   1  15       27.47       26.28     88.77 o 
  -3   1  15       91.11      171.75    255.97 o 
  -2   1  15      749.57      898.23    163.23 o 
  -1   1  15      683.36      734.01    163.27 o 
   0   1  15      335.73      320.54     98.83 o 
   1   1  15      387.85      253.27    103.18 o 
   2   1  15     1688.54     1436.73    148.72 o 
   3   1  15     1046.32     1086.79    142.11 o 
   4   1  15       13.25       26.73     79.98 o 
   5   1  15        6.84       46.77     84.88 o 
   6   1  15      267.77      644.10    185.47 o 
   7   1  15      521.42      581.65    172.27 o 
  -7   2  15      577.17      624.98    237.40 o 
  -6   2  15       45.96       35.88     91.10 o 
  -5   2  15      565.08      701.92    207.68 o 
  -4   2  15      426.88      477.70    110.87 o 
  -3   2  15      280.83      168.36     92.49 o 
  -2   2  15      438.28      467.26    198.28 o 
  -1   2  15      312.74      336.72     92.50 o 
   0   2  15     2097.65     2098.68    192.81 o 
   1   2  15      636.72      651.70    114.33 o 
   2   2  15      445.68      487.17    114.02 o 
   3   2  15     2627.43     2805.48    264.34 o 
   4   2  15      635.14      399.78    103.93 o 
   5   2  15      739.01      606.60    181.97 o 
   6   2  15      118.03      160.42    144.58 o 
   7   2  15       38.56        4.58    115.05 o 
  -7   3  15      218.78      264.55    286.35 o 
  -6   3  15      710.94      535.96    141.00 o 
  -5   3  15      794.78      643.51    147.37 o 
  -4   3  15       19.84       55.39     91.51 o 
  -3   3  15        0.93       22.10     87.87 o 
  -2   3  15      172.73      290.69    101.32 o 
  -1   3  15      307.98      247.10    123.30 o 
   0   3  15     2029.88     2022.24    198.56 o 
   1   3  15       31.23       58.01     58.81 o 
   2   3  15     1622.31     1401.20    163.41 o 
   3   3  15      785.70      793.96    150.65 o 
   4   3  15        8.46       60.89     77.61 o 
   5   3  15     1017.46     1553.59    378.04 o 
   6   3  15        9.91       68.00    135.76 o 
   7   3  15        9.37        1.41    122.60 o 
  -7   4  15      239.82       24.72    111.55 o 
  -6   4  15     2459.96     1803.34    952.28 o 
  -5   4  15       67.36       49.35    101.09 o 
  -4   4  15      422.40      366.11    134.81 o 
  -3   4  15      218.07      243.76    111.17 o 
  -2   4  15       66.62      140.44    109.33 o 
  -1   4  15       25.03       26.93     53.82 o 
   0   4  15      185.30      103.18     74.69 o 
   1   4  15        0.62       29.70     66.54 o 
   2   4  15    10795.75    10892.77    917.09 o 
   3   4  15      687.77      530.98    211.48 o 
   4   4  15     1794.13     1903.94    197.13 o 
   5   4  15      532.28      690.90    144.20 o 
   6   4  15        3.55        7.55    106.65 o 
   7   4  15      313.14       26.51    154.34 o 
  -7   5  15       76.71      364.72    211.50 o 
  -6   5  15     1095.68     1502.83    288.82 o 
  -5   5  15       19.52       30.82     99.73 o 
  -4   5  15     1929.65     2170.74    265.08 o 
  -3   5  15     1535.48     1887.68    235.38 o 
  -2   5  15        4.47       14.22     75.01 o 
  -1   5  15      130.56      116.54     72.79 o 
   0   5  15       84.60      158.09     79.25 o 
   1   5  15      709.46      717.33    125.97 o 
   2   5  15      608.62      551.99    110.67 o 
   3   5  15     1135.07     1274.17    171.92 o 
   4   5  15     3708.22     4337.15    442.62 o 
   5   5  15      608.00      199.16    144.93 o 
   6   5  15      317.31      204.91    164.39 o 
  -6   6  15       18.17       78.37    149.70 o 
  -5   6  15        3.21        1.53    105.28 o 
  -4   6  15      835.91      957.16    205.57 o 
  -3   6  15       75.44        3.91     98.41 o 
  -2   6  15     1995.39     2405.78    204.41 o 
  -1   6  15     1006.36     1231.51    155.73 o 
   0   6  15      133.49      331.37    116.68 o 
   1   6  15      409.41      421.82    116.90 o 
   2   6  15       28.73       18.79     70.67 o 
   3   6  15      121.42      239.87    131.68 o 
   4   6  15      740.39      662.94    175.58 o 
   5   6  15      156.87      181.51    188.29 o 
   6   6  15     1016.88     1074.45    249.17 o 
  -6   7  15        7.54       30.43    149.46 o 
  -5   7  15      326.86      231.83    175.66 o 
  -4   7  15      437.75      563.82    155.68 o 
  -3   7  15       95.64      152.04    136.09 o 
  -2   7  15     1672.99     1647.96    180.70 o 
  -1   7  15       83.04       60.51     69.93 o 
   0   7  15     1063.30      583.29    323.92 o 
   1   7  15     1398.66     1520.92    216.94 o 
   2   7  15      189.44       84.26    114.03 o 
   3   7  15      451.61      353.85    189.12 o 
   4   7  15        0.34       26.21    123.70 o 
   5   7  15       72.57       82.27    177.10 o 
  -5   8  15       80.19      155.69    150.87 o 
  -4   8  15      166.16      238.43    125.59 o 
  -3   8  15      707.70      984.30    303.97 o 
  -2   8  15      553.76      539.02    165.14 o 
  -1   8  15       12.42        3.88     93.75 o 
   0   8  15     1441.98     1311.44    206.83 o 
   1   8  15        0.26       23.35    102.85 o 
   2   8  15      121.24      150.50    117.91 o 
   3   8  15      385.69      500.12    193.23 o 
   4   8  15       26.23       47.07    123.52 o 
   5   8  15      447.59      397.34    264.43 o 
  -4   9  15      392.54        0.00    212.44 o 
  -3   9  15      518.85      610.18    277.07 o 
  -2   9  15      145.25      107.95    137.71 o 
  -1   9  15      387.23      324.58    199.10 o 
   0   9  15      483.78      851.01    216.30 o 
   1   9  15        8.40        2.12    112.26 o 
   2   9  15     1508.96     1304.35    229.47 o 
   3   9  15      137.35       90.40    121.91 o 
   4   9  15      154.98      188.65    155.28 o 
  -3  10  15        6.36        6.93    253.57 o 
  -2  10  15       39.59       52.21    137.03 o 
  -1  10  15      677.70      753.72    185.77 o 
   0  10  15      222.09       53.00    126.92 o 
   1  10  15       53.93        0.12     94.51 o 
   2  10  15      820.75     1349.48    493.03 o 
   3  10  15       16.24      151.14    159.15 o 
  -2  11  15      289.87      758.59    221.67 o 
  -1  11  15       93.40       68.61    144.42 o 
   0  11  15      153.02       59.18    111.96 o 
   1  11  15     1025.67      853.23    262.67 o 
   2  11  15      350.63      717.17    226.44 o 
  -2 -12  16     1007.55     1330.07    300.28 o 
  -1 -12  16      899.52      419.55    183.97 o 
   2 -12  16       33.69       86.36    201.98 o 
  -3 -11  16        9.10       47.75    145.69 o 
  -2 -11  16      328.88      467.57    183.77 o 
  -1 -11  16      219.73       35.12    136.83 o 
   0 -11  16      326.56      237.23    223.84 o 
   2 -11  16      299.29      171.20    185.77 o 
   3 -11  16     1469.85     1578.15    388.81 o 
  -4 -10  16        0.26        5.29    121.53 o 
  -3 -10  16     1231.24      963.49    234.95 o 
  -2 -10  16      332.10      186.30    132.96 o 
  -1 -10  16        0.10        4.58    127.95 o 
   0 -10  16      604.32      507.95    306.09 o 
   2 -10  16      181.24       50.93     99.76 o 
   3 -10  16      684.28      768.01    171.87 o 
   4 -10  16       56.34        0.00     95.22 o 
  -5  -9  16      344.18      231.44    224.37 o 
  -4  -9  16      157.52      105.15    128.41 o 
  -3  -9  16     1752.30     2012.57    559.36 o 
  -2  -9  16       22.66       10.98    109.81 o 
  -1  -9  16      884.75      824.67    219.20 o 
   0  -9  16     1735.45     1388.98    282.06 o 
   1  -9  16      101.97      119.13    101.06 o 
   2  -9  16      206.32       59.89    107.17 o 
   3  -9  16      617.98      666.63    154.54 o 
   4  -9  16      129.33      235.68    130.37 o 
   5  -9  16      598.65      530.31    160.39 o 
  -5  -8  16      203.46      226.46    169.96 o 
  -4  -8  16      313.41      305.12    102.87 o 
  -3  -8  16     1420.03      999.11    155.46 o 
  -2  -8  16      348.83      150.80    121.79 o 
  -1  -8  16     2989.87     2986.08    509.07 o 
   0  -8  16      127.83       73.99     90.06 o 
   1  -8  16       77.85       61.39     67.03 o 
   2  -8  16      859.30      859.40    194.52 o 
   3  -8  16      172.12      225.58    122.69 o 
   4  -8  16      268.44      378.80    148.22 o 
   5  -8  16      235.04      196.01    121.88 o 
   6  -8  16       36.50      119.31    126.93 o 
  -6  -7  16       78.16       63.87    101.75 o 
  -5  -7  16        0.56        4.00     76.81 o 
  -4  -7  16     1456.49     1740.68    336.29 o 
  -3  -7  16      776.26      530.34    296.79 o 
  -2  -7  16      488.03      604.01    151.00 o 
  -1  -7  16     2585.26     3077.31    294.60 o 
   0  -7  16     1126.25      667.46    310.32 o 
   1  -7  16     2876.57     2591.38    637.91 o 
   2  -7  16       10.84        6.11     80.02 o 
   3  -7  16      126.69      121.92    196.05 o 
   4  -7  16      427.03      460.56    136.22 o 
   5  -7  16      188.70      300.17    142.56 o 
   6  -7  16      202.15      329.67    129.92 o 
  -6  -6  16       42.13       91.32    101.77 o 
  -5  -6  16        6.73       63.41     87.40 o 
  -4  -6  16      821.48      601.25    132.32 o 
  -3  -6  16       18.03        1.18     58.87 o 
  -2  -6  16     1334.21     1551.65    227.28 o 
  -1  -6  16     1450.67     1971.86    229.01 o 
   0  -6  16        8.44       56.09     76.70 o 
   1  -6  16      304.44      410.96     87.08 o 
   2  -6  16      346.88      231.59     79.95 o 
   3  -6  16     3391.86     3282.61    473.17 o 
   4  -6  16      300.15      157.79    212.79 o 
   5  -6  16       11.77        6.63     78.03 o 
   6  -6  16      365.98      319.23    186.65 o 
  -7  -5  16      181.75      156.91    114.35 o 
  -6  -5  16      338.19      389.69    120.98 o 
  -5  -5  16      426.44      388.87    140.37 o 
  -4  -5  16      189.10       91.49     84.35 o 
  -3  -5  16        0.94        7.76     68.20 o 
  -2  -5  16     1303.11     1578.69    230.13 o 
  -1  -5  16      135.58      116.73     83.01 o 
   0  -5  16       59.74       82.27     93.91 o 
   1  -5  16      912.24      681.56    168.68 o 
   2  -5  16      607.71      581.03    147.92 o 
   3  -5  16     3705.27     3174.63    462.60 o 
   4  -5  16        0.08        0.24     71.87 o 
   5  -5  16      986.99     1768.75    249.57 o 
   6  -5  16     1380.03     1414.94    224.97 o 
   7  -5  16       11.21       77.56    129.96 o 
  -7  -4  16        5.66        0.47     88.57 o 
  -6  -4  16     2686.10     2749.70    230.01 o 
  -5  -4  16      265.65      116.29     93.54 o 
  -4  -4  16       85.25       69.13     79.29 o 
  -3  -4  16       77.85      142.24    121.38 o 
  -2  -4  16     1189.08     1330.05    154.03 o 
  -1  -4  16        4.62       39.89     68.66 o 
   0  -4  16     1014.83      776.98    279.65 o 
   1  -4  16      425.62      312.01     97.10 o 
   2  -4  16     1001.06     1074.20    140.73 o 
   3  -4  16      101.80      164.16     65.21 o 
   4  -4  16      108.41      146.17     86.84 o 
   5  -4  16     2451.62     2821.70    294.45 o 
   6  -4  16      342.61      426.96    179.21 o 
   7  -4  16        4.06       27.62    119.68 o 
  -7  -3  16       32.34       85.57     98.00 o 
  -6  -3  16      730.16      961.76    175.99 o 
  -5  -3  16       23.25       69.97     69.41 o 
  -4  -3  16     3982.70     3878.17    381.07 o 
  -3  -3  16        2.68       18.21     53.77 o 
  -2  -3  16        5.95        8.73     58.08 o 
  -1  -3  16        8.47       27.62     63.43 o 
   0  -3  16      309.26      340.43     70.41 o 
   1  -3  16       16.21      115.07     78.30 o 
   2  -3  16     2052.66     1995.80    199.87 o 
   3  -3  16        9.80       44.08     75.85 o 
   4  -3  16     1372.59     1263.08    538.86 o 
   5  -3  16      121.21      223.55    128.32 o 
   6  -3  16      242.56      143.72    176.07 o 
   7  -3  16      507.60      587.57    276.30 o 
  -7  -2  16      466.41      436.65    142.30 o 
  -6  -2  16      619.66      466.57    149.57 o 
  -5  -2  16        8.40        4.98     63.35 o 
  -4  -2  16      687.81      772.97    205.10 o 
  -3  -2  16       21.64       35.76     95.59 o 
  -2  -2  16     1895.65     2218.74    267.15 o 
  -1  -2  16      265.55      206.95     87.07 o 
   0  -2  16      508.27      469.44     88.05 o 
   1  -2  16      411.26      391.87     90.97 o 
   2  -2  16      959.91     1274.40    129.05 o 
   3  -2  16       13.29       34.70     67.94 o 
   4  -2  16      732.99     1139.65    215.20 o 
   5  -2  16      616.59      642.26    157.77 o 
   6  -2  16      596.68      352.51    180.54 o 
   7  -2  16      780.95      903.61    215.41 o 
  -7  -1  16      859.65      921.83    171.46 o 
  -6  -1  16      156.68       52.99     82.97 o 
  -5  -1  16      725.39      527.02    145.58 o 
  -4  -1  16      356.63      306.06    193.64 o 
  -3  -1  16       12.70       11.63     57.93 o 
  -2  -1  16     2302.91     2886.02    519.06 o 
  -1  -1  16      799.60      799.26    108.65 o 
   0  -1  16      195.95      146.56     62.81 o 
   1  -1  16      369.15      297.52     91.40 o 
   2  -1  16      198.53      232.00     78.54 o 
   3  -1  16      330.02      298.34    103.61 o 
   4  -1  16      672.96      654.91    132.40 o 
   5  -1  16        3.20       10.69    101.60 o 
   6  -1  16      939.50     1306.60    230.02 o 
   7  -1  16      194.49      118.70    147.11 o 
  -7   0  16        8.66       10.43     83.25 o 
  -6   0  16      797.77      881.16    161.80 o 
  -5   0  16     2204.69     2587.34    276.28 o 
  -4   0  16      273.39      288.91    214.44 o 
  -3   0  16      116.42       18.77     78.81 o 
  -2   0  16     2255.78     2319.01    241.40 o 
  -1   0  16      367.98      342.75     93.50 o 
   0   0  16     2250.20     2508.43    207.14 o 
   1   0  16      122.33      167.08     65.34 o 
   2   0  16      136.96      123.74     65.31 o 
   3   0  16      373.80      396.58     94.72 o 
   4   0  16        9.13       34.30     81.62 o 
   5   0  16      518.29      370.46    137.62 o 
   6   0  16      595.54     1040.99    193.87 o 
   7   0  16      244.13      146.64    163.22 o 
  -7   1  16       65.68       80.98     96.07 o 
  -6   1  16       17.27        6.82     93.36 o 
  -5   1  16      106.42       79.11    101.35 o 
  -4   1  16      406.57      442.99    144.29 o 
  -3   1  16      443.04      580.35    146.56 o 
  -2   1  16     1226.51     1229.70    197.31 o 
  -1   1  16        0.43       47.76     64.55 o 
   0   1  16     1869.74     2046.20    347.78 o 
   1   1  16      211.01      182.22     83.05 o 
   2   1  16      345.12      192.79     76.69 o 
   3   1  16      351.59      222.58     80.50 o 
   4   1  16      189.62      302.08    115.67 o 
   5   1  16      459.62      457.96    161.76 o 
   6   1  16      233.60      392.18    160.83 o 
   7   1  16       31.41       70.08    136.58 o 
  -7   2  16       31.05       19.08    126.54 o 
  -6   2  16      945.73     1008.21    203.72 o 
  -5   2  16      245.11      108.63    106.46 o 
  -4   2  16       86.69       88.73    106.36 o 
  -3   2  16        9.14       11.26     89.76 o 
  -2   2  16       54.04       40.64     79.75 o 
  -1   2  16      106.77      156.54     87.40 o 
   0   2  16      558.71      722.33    118.92 o 
   1   2  16      414.06      301.80    102.30 o 
   2   2  16     2983.79     3571.43    556.83 o 
   3   2  16     1873.86     2247.57    284.34 o 
   4   2  16      599.18      748.17    148.50 o 
   5   2  16      474.79      497.72    126.00 o 
   6   2  16        9.79       49.59    132.61 o 
   7   2  16      183.52      343.26    203.57 o 
  -7   3  16       55.56      132.07    153.69 o 
  -6   3  16     3196.45     2903.84    340.05 o 
  -5   3  16        8.00       24.61     96.55 o 
  -4   3  16      883.57     1000.89    200.94 o 
  -3   3  16       78.42       43.47     89.88 o 
  -2   3  16        3.88       49.59    117.49 o 
  -1   3  16        2.10       32.18     74.90 o 
   0   3  16        1.62       34.46     66.71 o 
   1   3  16      310.13      227.76    129.05 o 
   2   3  16     1222.10     1398.67    282.64 o 
   3   3  16     2378.29     2300.41    294.87 o 
   4   3  16     1440.05     1801.23    213.44 o 
   5   3  16      108.47      169.54    100.91 o 
   6   3  16      186.62      308.34    272.25 o 
  -6   4  16       98.50      153.05    134.07 o 
  -5   4  16      353.98      336.94    139.88 o 
  -4   4  16      908.86     1100.88    195.34 o 
  -3   4  16       17.11       11.25     89.02 o 
  -2   4  16      464.24      508.10    258.91 o 
  -1   4  16       56.50       40.45     67.44 o 
   0   4  16      479.83      418.09     90.10 o 
   1   4  16      523.93      447.42    114.66 o 
   2   4  16       14.73       68.40     76.36 o 
   3   4  16       37.51       23.25     77.97 o 
   4   4  16     1024.20     1046.92    320.13 o 
   5   4  16        4.70       65.44    107.76 o 
   6   4  16      911.18     1115.31    298.72 o 
  -6   5  16      102.05        6.70    153.57 o 
  -5   5  16      997.22     1367.25    374.53 o 
  -4   5  16      708.93      859.39    190.98 o 
  -3   5  16      345.47      255.38    118.14 o 
  -2   5  16      854.72      925.68    193.07 o 
  -1   5  16        2.15       16.07     58.45 o 
   0   5  16       87.86       49.29     65.11 o 
   1   5  16       69.26      131.76     76.14 o 
   2   5  16       59.77       42.44     74.04 o 
   3   5  16     1126.89     1370.59    179.63 o 
   4   5  16      208.67      171.37    104.10 o 
   5   5  16       13.56        1.76    106.66 o 
   6   5  16      951.84     1069.49    345.63 o 
  -6   6  16       88.48      136.42    156.04 o 
  -5   6  16      600.35      597.84    180.88 o 
  -4   6  16      506.73      651.15    152.37 o 
  -3   6  16      341.44      331.34    130.55 o 
  -2   6  16     1212.36      956.94    176.39 o 
  -1   6  16       70.78      136.61     77.74 o 
   0   6  16     1214.72     1124.35    187.83 o 
   1   6  16      131.78       87.67     67.95 o 
   2   6  16       35.55      118.23     80.48 o 
   3   6  16       13.77      110.19    119.85 o 
   4   6  16      260.81      216.29    147.08 o 
   5   6  16      661.78     1215.16    288.97 o 
  -5   7  16      102.18      265.46    164.89 o 
  -4   7  16       17.55       24.92    109.24 o 
  -3   7  16     1657.86     2280.76    309.26 o 
  -2   7  16     1156.32      706.33    308.67 o 
  -1   7  16     1019.73      749.44    302.40 o 
   0   7  16      763.62      634.84    191.82 o 
   1   7  16        6.51       16.05    103.66 o 
   2   7  16      774.37      824.79    418.83 o 
   3   7  16        0.38       71.91    127.09 o 
   4   7  16      123.42       83.13    119.49 o 
   5   7  16      211.32      423.94    191.28 o 
  -5   8  16       22.40        0.94    155.45 o 
  -4   8  16      182.01      134.17    136.65 o 
  -3   8  16      665.98      485.63    284.82 o 
  -2   8  16      226.48      134.84    139.00 o 
  -1   8  16      625.17      925.72    536.80 o 
   0   8  16      377.49      258.35    203.28 o 
   1   8  16      885.03      566.01    191.06 o 
   2   8  16      835.22      743.33    244.12 o 
   3   8  16       27.54       36.27    115.56 o 
   4   8  16        1.02        4.66    145.12 o 
  -4   9  16      207.21      335.70    268.14 o 
  -3   9  16      110.72      103.17    226.54 o 
  -2   9  16       45.99      139.63    168.61 o 
  -1   9  16      488.14      538.92    241.99 o 
   0   9  16        2.58       43.47    125.04 o 
   1   9  16     1386.97     1417.99    341.87 o 
   2   9  16      588.74      384.74    150.29 o 
   3   9  16      637.99      869.63    227.24 o 
  -2  10  16      100.90      121.05    148.60 o 
  -1  10  16       26.95       49.53    152.37 o 
   0  10  16        5.22        2.59    104.74 o 
   1  10  16      424.12      397.38    198.64 o 
   2  10  16      213.63      101.32    149.45 o 
  -2 -11  17        2.29        4.94    174.14 o 
  -1 -11  17       12.53      150.75    238.76 o 
   2 -11  17      626.00      253.57    194.23 o 
   3 -11  17      602.43      233.36    227.36 o 
  -4 -10  17      415.34      497.06    205.88 o 
  -3 -10  17      387.04      208.43    188.00 o 
  -2 -10  17      240.25      184.95    232.18 o 
  -1 -10  17      768.02      473.88    244.40 o 
   0 -10  17       60.05      134.54    186.24 o 
   2 -10  17      673.27      423.61    142.56 o 
   3 -10  17      247.41      240.33    137.31 o 
   4 -10  17      575.16      689.84    229.36 o 
  -4  -9  17     1106.60      939.40    450.44 o 
  -3  -9  17       24.88        1.41    109.30 o 
  -2  -9  17      899.33      439.22    242.87 o 
  -1  -9  17     1277.14      903.88    257.80 o 
   0  -9  17       13.65       15.96    103.52 o 
   1  -9  17      501.95      544.38    182.36 o 
   2  -9  17      172.61      122.67    108.17 o 
   3  -9  17       36.66      113.13    115.15 o 
   4  -9  17      866.64     1225.60    285.41 o 
  -5  -8  17      330.71      249.62    203.39 o 
  -4  -8  17     1441.20     1736.42    224.50 o 
  -3  -8  17      185.62      351.26    294.10 o 
  -2  -8  17     1075.82     1254.06    369.42 o 
  -1  -8  17      600.91      776.10    173.90 o 
   0  -8  17      925.73      770.53    217.20 o 
   1  -8  17      672.76      409.27    134.83 o 
   2  -8  17       51.05      157.78    111.24 o 
   3  -8  17      224.58      144.59    202.16 o 
   4  -8  17      185.86      289.67    141.87 o 
   5  -8  17       81.09       83.58    114.33 o 
  -5  -7  17      157.34      144.31    108.69 o 
  -4  -7  17      981.13      605.06    278.19 o 
  -3  -7  17      156.26      117.50    105.67 o 
  -2  -7  17     2184.69     2361.66    244.40 o 
  -1  -7  17      126.74      146.02    109.42 o 
   0  -7  17     1322.84     1471.87    610.77 o 
   1  -7  17      595.12      682.90    168.61 o 
   2  -7  17      750.13      551.57    230.48 o 
   3  -7  17     1705.28     1661.83    260.32 o 
   4  -7  17       88.71      137.72    101.76 o 
   5  -7  17       56.32      171.49    107.78 o 
  -6  -6  17      710.29      690.92    186.27 o 
  -5  -6  17      653.79      322.28    119.21 o 
  -4  -6  17        3.92       65.22     90.08 o 
  -3  -6  17       70.82       57.76     80.84 o 
  -2  -6  17     2161.66     2804.17    786.31 o 
  -1  -6  17      155.82      156.02     90.47 o 
   0  -6  17     1221.31     1233.97    178.78 o 
   1  -6  17      195.51      105.11     61.83 o 
   2  -6  17     1478.28     1245.97    235.91 o 
   3  -6  17      688.13      585.93    143.63 o 
   4  -6  17      145.00      175.21    100.58 o 
   5  -6  17      671.27      986.47    195.23 o 
   6  -6  17      359.05      352.91    148.67 o 
  -6  -5  17      968.25      520.56    133.95 o 
  -5  -5  17       95.04      141.97     92.08 o 
  -4  -5  17      831.11     1087.98    288.58 o 
  -3  -5  17       91.31      148.04    129.54 o 
  -2  -5  17      121.61       59.33     81.59 o 
  -1  -5  17       81.00      102.96     74.71 o 
   0  -5  17      551.97      794.43    345.28 o 
   1  -5  17      137.87      161.28    101.13 o 
   2  -5  17     1737.43     1526.73    195.39 o 
   3  -5  17       35.60       63.47     72.49 o 
   4  -5  17     1204.65     1394.25    212.75 o 
   5  -5  17      721.82      856.40    198.73 o 
   6  -5  17        2.17        4.47    108.79 o 
  -6  -4  17      698.01      460.49    240.51 o 
  -5  -4  17        3.09       20.52     90.25 o 
  -4  -4  17     1274.94     1256.94    263.26 o 
  -3  -4  17       21.92      147.53    110.69 o 
  -2  -4  17      723.98     1068.68    469.83 o 
  -1  -4  17       82.87       67.06     93.18 o 
   0  -4  17     1848.47     1844.07    293.81 o 
   1  -4  17       15.20       17.62     60.45 o 
   2  -4  17     3171.56     3449.11    353.40 o 
   3  -4  17       25.02      102.45    105.16 o 
   4  -4  17     1060.00     1162.48    197.87 o 
   5  -4  17      164.80      235.78    120.07 o 
   6  -4  17      871.78     1184.81    465.01 o 
  -6  -3  17      351.76      176.93     98.52 o 
  -5  -3  17     1039.20     1072.11    207.69 o 
  -4  -3  17      354.12      338.10     94.92 o 
  -3  -3  17        7.29       32.92     85.63 o 
  -2  -3  17     1972.03     1987.70    236.00 o 
  -1  -3  17      212.74      155.16    113.80 o 
   0  -3  17       23.32       24.00     60.77 o 
   1  -3  17       84.95      171.80     82.82 o 
   2  -3  17      636.15      876.78    165.20 o 
   3  -3  17      250.00      208.84     90.06 o 
   4  -3  17     1500.68     1659.74    258.04 o 
   5  -3  17        0.39        1.76    114.48 o 
   6  -3  17      852.35     1299.83    235.87 o 
  -7  -2  17      232.30      382.03    132.89 o 
  -6  -2  17        0.28        6.70     89.08 o 
  -5  -2  17     2372.04     2703.98    288.16 o 
  -4  -2  17      173.63      215.60    109.02 o 
  -3  -2  17     3053.95     3284.02    317.56 o 
  -2  -2  17     2042.10     2094.83    248.99 o 
  -1  -2  17       79.61      118.86    109.72 o 
   0  -2  17      825.66      920.81    212.62 o 
   1  -2  17      248.45      192.31     86.81 o 
   2  -2  17       60.89      118.54     79.27 o 
   3  -2  17       45.38       56.42     83.00 o 
   4  -2  17      396.89      553.10    160.89 o 
   5  -2  17      184.89       82.08    119.01 o 
   6  -2  17      624.43      950.85    223.82 o 
  -7  -1  17       55.09       54.39    133.77 o 
  -6  -1  17        0.88       30.15     95.13 o 
  -5  -1  17      170.25      188.52    113.29 o 
  -4  -1  17       82.16       87.37     82.46 o 
  -3  -1  17     3203.89     3353.74    332.62 o 
  -2  -1  17      684.08      974.69    203.20 o 
  -1  -1  17       76.09       71.70     82.49 o 
   0  -1  17      828.18      625.81    238.90 o 
   1  -1  17      760.79      860.15    156.51 o 
   2  -1  17     1862.08     2085.85    213.56 o 
   3  -1  17      128.18       94.61     75.80 o 
   4  -1  17      108.57      111.16     93.72 o 
   5  -1  17      410.93      347.41    136.64 o 
   6  -1  17      320.55      476.95    457.19 o 
  -7   0  17       73.04       91.77    115.35 o 
  -6   0  17       13.30       58.30    113.30 o 
  -5   0  17      237.82      260.46    122.51 o 
  -4   0  17        4.03       15.35     99.21 o 
  -3   0  17     1841.98     1939.08    252.00 o 
  -2   0  17      905.50      990.01    226.45 o 
  -1   0  17     2205.02     2297.48    536.68 o 
   0   0  17      619.47      447.70    115.27 o 
   1   0  17      490.17      439.53    114.33 o 
   2   0  17     1382.09     1395.43    165.83 o 
   3   0  17     1220.88     1315.47    235.37 o 
   4   0  17      570.62      617.94    145.40 o 
   5   0  17      412.36      490.48    163.32 o 
   6   0  17       73.00      160.77    180.19 o 
  -6   1  17      862.89     1066.19    235.41 o 
  -5   1  17      694.74      630.32    170.22 o 
  -4   1  17        1.10       46.76     92.12 o 
  -3   1  17     1355.07     1319.04    223.44 o 
  -2   1  17       20.14       49.48    104.42 o 
  -1   1  17     2129.54     2386.13    273.06 o 
   0   1  17     1262.06     1485.47    179.14 o 
   1   1  17     1571.08     2039.08    215.94 o 
   2   1  17       18.40       52.78     66.64 o 
   3   1  17       28.96        1.84     76.59 o 
   4   1  17      373.20      386.77     91.31 o 
   5   1  17      195.02      262.79    170.38 o 
   6   1  17        5.23       26.06    137.61 o 
  -6   2  17      344.97      563.41    180.95 o 
  -5   2  17       23.27      113.35    122.60 o 
  -4   2  17      139.75      139.83    121.57 o 
  -3   2  17      201.32      231.63    122.49 o 
  -2   2  17       75.53      148.14    107.82 o 
  -1   2  17      580.25      544.27    174.84 o 
   0   2  17      434.75      383.74     90.42 o 
   1   2  17     2094.68     2055.54    239.12 o 
   2   2  17       45.36        0.35     57.42 o 
   3   2  17        3.87       12.06     81.74 o 
   4   2  17      122.32      124.60    100.50 o 
   5   2  17       28.11       25.61     69.33 o 
   6   2  17      341.29      687.46    211.30 o 
  -6   3  17      399.49      299.82    159.15 o 
  -5   3  17      860.73     1084.05    233.22 o 
  -4   3  17      643.13      606.75    165.43 o 
  -3   3  17       19.22       36.06    102.77 o 
  -2   3  17       41.42      110.48    131.01 o 
  -1   3  17      203.21      228.31    122.16 o 
   0   3  17      141.49       93.28     78.19 o 
   1   3  17       62.74       98.44     71.21 o 
   2   3  17     4359.48     4676.17    628.75 o 
   3   3  17      280.53      331.14    112.24 o 
   4   3  17      174.00      191.37     99.40 o 
   5   3  17      219.27      169.88    110.07 o 
   6   3  17      571.47     1024.73    352.80 o 
  -6   4  17      352.29      237.29    167.80 o 
  -5   4  17      425.18      652.00    172.89 o 
  -4   4  17       17.89       42.83     98.81 o 
  -3   4  17      537.41      419.44    157.86 o 
  -2   4  17      350.98      534.06    125.03 o 
  -1   4  17      208.20       75.83     60.72 o 
   0   4  17       11.28       30.21     64.35 o 
   1   4  17        0.77       30.63     65.23 o 
   2   4  17        4.52       27.25     72.93 o 
   3   4  17      234.15      355.39    106.10 o 
   4   4  17       26.87       90.68     89.86 o 
   5   4  17      510.50      510.23    132.51 o 
   6   4  17      353.71      278.35    170.47 o 
  -6   5  17      659.42      881.25    267.08 o 
  -5   5  17      708.02      999.77    281.00 o 
  -4   5  17      463.93      375.85    148.55 o 
  -3   5  17     1341.40     1827.78    343.81 o 
  -2   5  17      174.27      278.40    139.77 o 
  -1   5  17      554.30      584.35    119.67 o 
   0   5  17      173.26      249.10    107.68 o 
   1   5  17        0.48        6.75     71.85 o 
   2   5  17        1.97       19.73     80.76 o 
   3   5  17      128.45       85.50     78.62 o 
   4   5  17      340.08      190.99    112.26 o 
   5   5  17      614.40      669.04    194.34 o 
  -5   6  17      210.24      266.65    147.08 o 
  -4   6  17      100.17       42.44    126.74 o 
  -3   6  17      644.67      762.56    195.64 o 
  -2   6  17       22.02       50.59    103.27 o 
  -1   6  17     1669.32     1460.59    190.76 o 
   0   6  17       14.59       50.42     83.27 o 
   1   6  17       71.61       44.68     80.92 o 
   2   6  17      191.12      223.38     93.80 o 
   3   6  17      283.63      276.62    172.49 o 
   4   6  17       88.26       76.23    115.50 o 
   5   6  17       28.04      202.39    193.96 o 
  -4   7  17       85.49      111.39    155.04 o 
  -3   7  17      914.03     1109.07    216.88 o 
  -2   7  17        8.30       34.64     89.77 o 
  -1   7  17      585.64      353.20    238.59 o 
   0   7  17        0.00       58.47    133.20 o 
   1   7  17     3379.35     3501.87    559.89 o 
   2   7  17      829.93      674.27    208.33 o 
   3   7  17      515.01      557.71    205.24 o 
   4   7  17       47.76       17.51    127.95 o 
  -4   8  17      282.40       14.81    117.52 o 
  -3   8  17       91.52        7.76    223.72 o 
  -2   8  17      180.79      198.22    206.21 o 
  -1   8  17      573.79      383.60    160.76 o 
   0   8  17      106.16      159.28    154.37 o 
   1   8  17      854.32      830.20    195.14 o 
   2   8  17      208.74       88.89    125.92 o 
   3   8  17      647.44      912.98    230.76 o 
  -3   9  17      167.56       61.92    237.82 o 
  -2   9  17      110.19       17.98    223.60 o 
  -1   9  17       88.21        3.17    122.81 o 
   0   9  17      429.95      490.64    395.45 o 
   1   9  17     1251.87     1178.89    308.73 o 
   2   9  17      165.94        8.93    148.27 o 
   0  10  17      230.78      195.11    160.51 o 
  -1 -11  18      170.24      323.95    230.42 o 
  -3 -10  18      499.14      283.06    227.25 o 
  -2 -10  18     1043.96      928.61    325.95 o 
  -1 -10  18       20.32        1.29    165.79 o 
   0 -10  18       67.14       23.74    164.85 o 
   2 -10  18      100.33        5.76    134.77 o 
   3 -10  18      371.27      154.74    169.49 o 
  -4  -9  18      338.27      225.25    259.68 o 
  -3  -9  18      921.70      836.13    282.24 o 
  -2  -9  18      893.13      971.49    371.77 o 
  -1  -9  18       66.83       47.25    104.82 o 
   0  -9  18     1411.86     1237.63    227.99 o 
   1  -9  18      191.91      158.51    166.73 o 
   2  -9  18        1.05       52.52     97.22 o 
   3  -9  18      967.17      907.17    196.36 o 
   4  -9  18      282.45      409.84    161.68 o 
  -4  -8  18        4.65        0.24     95.08 o 
  -3  -8  18     1123.75     1388.47    238.26 o 
  -2  -8  18      442.88      449.90    153.28 o 
  -1  -8  18      913.79      804.36    201.45 o 
   0  -8  18      696.61      532.10    150.06 o 
   1  -8  18        0.18       19.15     90.76 o 
   2  -8  18      662.91      646.69    154.53 o 
   3  -8  18      579.59      458.94    151.02 o 
   4  -8  18       68.45      155.86    118.87 o 
  -5  -7  18      406.56      582.97    240.93 o 
  -4  -7  18      253.21      196.61    111.80 o 
  -3  -7  18      476.60      592.69    169.55 o 
  -2  -7  18       70.55       72.70     90.94 o 
  -1  -7  18     1857.49     2077.34    294.40 o 
   0  -7  18     1053.43     1318.01    219.95 o 
   1  -7  18      875.14      630.98    145.83 o 
   2  -7  18      788.30      533.62    167.09 o 
   3  -7  18       43.28        3.06     71.44 o 
   4  -7  18      220.46      241.69    129.69 o 
   5  -7  18      408.61      503.87    154.32 o 
  -5  -6  18       12.04       99.14    111.79 o 
  -4  -6  18      331.38      252.28    138.38 o 
  -3  -6  18      309.18      551.78    324.01 o 
  -2  -6  18      436.91      318.94    113.35 o 
  -1  -6  18     1299.51     1512.46    230.83 o 
   0  -6  18      663.65      677.51    121.59 o 
   1  -6  18      630.95      681.62    164.91 o 
   2  -6  18     2127.95     2315.70    375.41 o 
   3  -6  18      317.75      337.17    122.62 o 
   4  -6  18      493.38      772.84    168.40 o 
   5  -6  18      100.22      227.55    125.16 o 
  -5  -5  18      876.71      776.06    167.50 o 
  -4  -5  18      812.21      909.69    255.92 o 
  -3  -5  18      234.82      233.13     93.47 o 
  -2  -5  18     1133.41     1296.22    491.45 o 
  -1  -5  18      315.21      285.86    124.33 o 
   0  -5  18      467.13      311.21    121.50 o 
   1  -5  18      785.98      349.75    190.97 o 
   2  -5  18      616.64      676.73    122.07 o 
   3  -5  18      442.94      156.64    147.17 o 
   4  -5  18      366.04      573.22    154.90 o 
   5  -5  18      119.21      121.56    114.56 o 
  -6  -4  18       25.33       60.58    105.52 o 
  -5  -4  18     1857.89     1956.40    280.50 o 
  -4  -4  18      260.93      358.29    145.24 o 
  -3  -4  18      914.87     1096.14    389.69 o 
  -2  -4  18     1270.51     1604.27    262.81 o 
  -1  -4  18      475.75      481.00    169.26 o 
   0  -4  18      577.16      542.46    156.23 o 
   1  -4  18      363.29      176.99    108.54 o 
   2  -4  18        6.61       42.41     80.82 o 
   3  -4  18      514.14      678.56    151.22 o 
   4  -4  18      201.36      185.98    221.66 o 
   5  -4  18      438.28      554.07    162.69 o 
   6  -4  18      646.64      636.94    497.03 o 
  -6  -3  18        7.15       58.12    119.55 o 
  -5  -3  18     1039.90     1218.45    227.55 o 
  -4  -3  18       75.08       34.78     97.99 o 
  -3  -3  18     3233.59     3453.59    344.88 o 
  -2  -3  18      315.90      144.83     95.59 o 
  -1  -3  18       69.51       15.75     62.97 o 
   0  -3  18       13.98       62.55     88.12 o 
   1  -3  18     1080.39      847.64    242.11 o 
   2  -3  18      639.41      800.96    181.70 o 
   3  -3  18      574.91      404.17    116.47 o 
   4  -3  18      162.17      212.24    137.16 o 
   5  -3  18      599.37      753.80    189.77 o 
   6  -3  18       45.68      171.03    134.95 o 
  -6  -2  18      730.41      778.12    181.02 o 
  -5  -2  18      669.70      347.19    139.63 o 
  -4  -2  18        5.18       17.36     98.26 o 
  -3  -2  18     2627.82     3013.20    342.92 o 
  -2  -2  18      122.02       47.05     62.03 o 
  -1  -2  18     1877.15     2023.37    284.12 o 
   0  -2  18       58.42       22.37     79.37 o 
   1  -2  18      164.01      150.50     84.28 o 
   2  -2  18      683.10      812.28    158.67 o 
   3  -2  18      601.60      410.45     97.79 o 
   4  -2  18       66.15      195.51    126.96 o 
   5  -2  18      908.98     1600.42    500.20 o 
   6  -2  18       73.62       71.25    137.01 o 
  -6  -1  18      168.72      275.14    154.14 o 
  -5  -1  18      240.41      193.68    128.34 o 
  -4  -1  18      633.64      742.92    153.79 o 
  -3  -1  18     1787.93     1710.55    237.02 o 
  -2  -1  18        7.42       38.62     94.97 o 
  -1  -1  18     1654.43     1988.54    587.68 o 
   0  -1  18      106.14      106.47     85.46 o 
   1  -1  18     1547.20     1764.73    177.40 o 
   2  -1  18       11.29       65.06     81.63 o 
   3  -1  18      142.46      273.78    101.14 o 
   4  -1  18      215.35      220.89    147.70 o 
   5  -1  18      429.15      363.82    146.50 o 
   6  -1  18       44.24       85.46    123.75 o 
  -6   0  18        6.70        3.43    116.33 o 
  -5   0  18      691.51     1087.21    229.35 o 
  -4   0  18       83.72       99.47    121.91 o 
  -3   0  18       87.43       73.16    100.17 o 
  -2   0  18      131.33       94.16    106.67 o 
  -1   0  18     1071.40      773.82    257.85 o 
   0   0  18       12.25       25.47     82.69 o 
   1   0  18     5943.27     7040.95    335.87 o 
   2   0  18        9.82       38.78     77.99 o 
   3   0  18      286.81      254.92     97.65 o 
   4   0  18       45.51       44.34     94.95 o 
   5   0  18       55.47        0.35    116.56 o 
   6   0  18       57.08       99.65    136.07 o 
  -6   1  18        6.31        1.76    121.76 o 
  -5   1  18      148.60      236.49    144.32 o 
  -4   1  18        0.45        1.76     95.98 o 
  -3   1  18       30.49       40.11    111.42 o 
  -2   1  18      597.19      856.68    255.15 o 
  -1   1  18     1117.73      826.33    338.23 o 
   0   1  18      311.14      173.38     83.87 o 
   1   1  18     2430.13     2467.68    223.69 o 
   2   1  18       53.78       51.88     70.14 o 
   3   1  18     1915.65     2088.02    242.15 o 
   4   1  18      248.83      284.37    115.56 o 
   5   1  18       50.14      146.85    149.46 o 
   6   1  18       86.80      343.68    161.03 o 
  -6   2  18       22.20       37.50    131.30 o 
  -5   2  18       74.15       61.98     97.03 o 
  -4   2  18       46.79      104.98    124.86 o 
  -3   2  18      185.55      285.54    134.65 o 
  -2   2  18      316.73      450.89    168.88 o 
  -1   2  18      267.30      260.34    136.28 o 
   0   2  18     1320.94     1673.52    166.30 o 
   1   2  18        2.79        4.03     64.88 o 
   2   2  18      256.81      244.65    115.27 o 
   3   2  18     1757.27     1746.10    282.78 o 
   4   2  18       62.20       47.19     81.32 o 
   5   2  18     1031.35      999.86    157.13 o 
   6   2  18       37.72       31.25    137.12 o 
  -6   3  18      707.86      834.31    260.38 o 
  -5   3  18      404.87      466.87    178.73 o 
  -4   3  18      504.53      504.04    165.73 o 
  -3   3  18      498.35      901.32    178.93 o 
  -2   3  18      186.37      365.58    139.03 o 
  -1   3  18        2.86       44.53     83.87 o 
   0   3  18      996.41     1124.66    169.79 o 
   1   3  18        3.42       33.16     79.69 o 
   2   3  18        0.97       18.53     76.43 o 
   3   3  18      244.26      150.13     95.88 o 
   4   3  18      159.44       48.84     88.33 o 
   5   3  18      789.55     1196.17    252.10 o 
  -5   4  18      180.47      245.57    144.00 o 
  -4   4  18      599.41      719.48    209.25 o 
  -3   4  18      640.19      760.03    207.25 o 
  -2   4  18       42.96        8.46     83.09 o 
  -1   4  18      318.61      348.71    115.14 o 
   0   4  18       21.74       93.10     85.30 o 
   1   4  18      975.82      902.30    165.70 o 
   2   4  18      155.22      184.43     94.54 o 
   3   4  18       23.50       21.02     85.22 o 
   4   4  18      176.34      217.25    114.76 o 
   5   4  18      642.46      680.96    267.97 o 
  -5   5  18      155.07      202.68    142.67 o 
  -4   5  18      869.38     1030.07    192.96 o 
  -3   5  18      278.63      398.51    186.24 o 
  -2   5  18      430.35      666.20    167.97 o 
  -1   5  18      749.55     1274.67    252.46 o 
   0   5  18       17.05       27.34     78.72 o 
   1   5  18       11.65       10.32     79.65 o 
   2   5  18     1048.45      783.36    160.24 o 
   3   5  18       95.08       56.20     83.16 o 
   4   5  18      536.07      438.11    146.31 o 
   5   5  18       80.13        7.40    119.25 o 
  -4   6  18      497.28      744.77    219.39 o 
  -3   6  18        4.58        2.70    111.51 o 
  -2   6  18      692.69      625.54    172.91 o 
  -1   6  18      596.95      598.64    177.37 o 
   0   6  18      669.87      554.83    184.56 o 
   1   6  18      282.80      246.49    174.85 o 
   2   6  18      452.13      390.96    245.34 o 
   3   6  18      134.38       73.43    116.86 o 
   4   6  18        8.19        5.78    123.70 o 
  -4   7  18       15.20       30.16    132.91 o 
  -3   7  18      334.72      279.99    184.18 o 
  -2   7  18      529.43      315.11    341.46 o 
  -1   7  18       38.08       79.76     92.97 o 
   0   7  18      378.23      378.29    161.22 o 
   1   7  18     2115.50     2124.21    355.03 o 
   2   7  18      157.70       94.79    130.38 o 
   3   7  18      289.32      507.07    204.57 o 
  -3   8  18       81.08       10.46    209.97 o 
  -2   8  18      106.90      214.67    256.62 o 
  -1   8  18       37.06       97.25    121.51 o 
   0   8  18     1022.88     1064.95    250.05 o 
   1   8  18      409.04      554.73    223.31 o 
   2   8  18      115.55       74.32    131.25 o 
  -1   9  18      282.85      254.92    184.30 o 
   0   9  18      208.86      135.40    173.30 o 
  -1 -10  19      105.55       31.49    172.96 o 
  -3  -9  19     1917.39     1864.73    460.84 o 
  -2  -9  19       11.77      223.13    194.93 o 
  -1  -9  19      463.42      397.93    235.65 o 
   0  -9  19      478.40      356.98    293.87 o 
   1  -9  19      170.56      250.86    183.42 o 
   2  -9  19      198.21        1.76    138.30 o 
   3  -9  19       24.16       12.44    112.70 o 
  -3  -8  19      275.33      105.57    119.77 o 
  -2  -8  19      254.57      146.08    175.43 o 
  -1  -8  19     1247.58     1717.60    340.87 o 
   0  -8  19       10.33       61.67    106.55 o 
   1  -8  19      173.19        1.18    139.24 o 
   2  -8  19      828.74      469.30    180.60 o 
   3  -8  19       16.98        0.59     94.00 o 
  -4  -7  19      253.15      192.13    167.61 o 
  -3  -7  19      247.82      360.90    140.96 o 
  -2  -7  19      838.29     1228.32    219.95 o 
  -1  -7  19      706.69      738.42    160.53 o 
   0  -7  19      692.96      611.71    138.77 o 
   1  -7  19      702.75      491.02    186.18 o 
   2  -7  19        1.08       68.72    123.95 o 
   3  -7  19      294.00      243.68    203.51 o 
   4  -7  19      540.28      547.87    159.87 o 
  -4  -6  19       59.96       72.52     80.42 o 
  -3  -6  19       90.36        5.64     91.39 o 
  -2  -6  19      216.11      336.56    153.69 o 
  -1  -6  19     1065.08     1366.03    374.18 o 
   0  -6  19     1091.04     1117.87    201.46 o 
   1  -6  19     1039.54      969.53    441.63 o 
   2  -6  19      328.63      394.41    122.08 o 
   3  -6  19     1163.32      798.25    166.31 o 
   4  -6  19        3.94       10.98    105.92 o 
  -5  -5  19      752.93      800.46    343.51 o 
  -4  -5  19       15.34       26.02     94.86 o 
  -3  -5  19      817.31     1211.86    215.54 o 
  -2  -5  19      535.02      174.15    178.66 o 
  -1  -5  19      128.48      100.58     93.09 o 
   0  -5  19      121.12      193.34    180.95 o 
   1  -5  19     1465.56     1887.65    491.86 o 
   2  -5  19      844.01      730.79    136.86 o 
   3  -5  19      940.71      808.70    170.24 o 
   4  -5  19       46.18        4.70     90.04 o 
   5  -5  19      861.26     1224.48    225.45 o 
  -5  -4  19      517.55      458.96    141.44 o 
  -4  -4  19      254.48      337.65    114.48 o 
  -3  -4  19     1341.11     1465.55    208.21 o 
  -2  -4  19      110.09       41.39     80.96 o 
  -1  -4  19     1227.36     1927.53    254.58 o 
   0  -4  19      602.07      401.20    122.97 o 
   1  -4  19       10.97       16.11     78.09 o 
   2  -4  19     1216.53      923.97    221.43 o 
   3  -4  19      776.80     1011.52    210.05 o 
   4  -4  19      359.12      158.01    136.28 o 
   5  -4  19      528.54      704.49    260.03 o 
  -5  -3  19       20.18       10.19     90.70 o 
  -4  -3  19     1134.17      957.00    196.71 o 
  -3  -3  19      745.80      863.29    182.18 o 
  -2  -3  19      151.19       87.44     92.94 o 
  -1  -3  19     1061.78     1665.65    230.37 o 
   0  -3  19        0.18        3.64     77.80 o 
   1  -3  19      314.57      563.50    172.08 o 
   2  -3  19      695.65      571.72    128.36 o 
   3  -3  19      176.29       82.25     89.85 o 
   4  -3  19      743.74      806.30    189.07 o 
   5  -3  19      863.82      859.66    807.40 o 
  -5  -2  19        8.78       41.70     87.89 o 
  -4  -2  19      621.53      605.14    168.67 o 
  -3  -2  19       90.18       92.09    107.18 o 
  -2  -2  19      904.45      878.60    317.37 o 
  -1  -2  19      133.04      135.34     94.84 o 
   0  -2  19        0.73       22.16     77.75 o 
   1  -2  19     2235.66     2660.09    526.75 o 
   2  -2  19      298.20      305.63    130.71 o 
   3  -2  19       18.01       37.28     84.60 o 
   4  -2  19      419.86      829.49    222.08 o 
   5  -2  19      595.53      732.09    210.10 o 
  -5  -1  19       19.46       61.06    103.94 o 
  -4  -1  19      289.67      498.64    151.45 o 
  -3  -1  19        4.26       20.23     73.66 o 
  -2  -1  19      301.33      519.83    156.97 o 
  -1  -1  19      418.69      143.76    195.99 o 
   0  -1  19      223.03      165.69    111.55 o 
   1  -1  19     1974.02     1601.01    318.48 o 
   2  -1  19       33.96       57.56     84.33 o 
   3  -1  19      541.61      480.04    134.36 o 
   4  -1  19      577.37      601.51    175.57 o 
   5  -1  19       61.19       94.62    123.69 o 
  -5   0  19      592.82      634.27    306.79 o 
  -4   0  19        1.42        6.61    110.66 o 
  -3   0  19      440.21      687.36    178.60 o 
  -2   0  19      470.17      588.72    136.87 o 
  -1   0  19        3.84       16.10     78.73 o 
   0   0  19      697.12      793.21    390.40 o 
   1   0  19       37.61       56.09     86.81 o 
   2   0  19      255.42      264.08    114.06 o 
   3   0  19     1416.83     1485.53    224.75 o 
   4   0  19       52.57      133.31    108.37 o 
   5   0  19      138.32       41.44    123.72 o 
  -5   1  19        5.37        4.65    114.36 o 
  -4   1  19     1235.76     1107.83    248.92 o 
  -3   1  19      564.26      914.38    213.07 o 
  -2   1  19      206.54      226.80    120.73 o 
  -1   1  19       16.15        2.00     88.19 o 
   0   1  19     2209.96     2745.76    300.13 o 
   1   1  19        7.23       15.16     70.92 o 
   2   1  19      752.91      696.51    148.49 o 
   3   1  19      102.62      144.84     80.65 o 
   4   1  19       92.43       57.34    109.78 o 
   5   1  19      392.64      371.84    164.53 o 
  -5   2  19      131.93      119.26    185.42 o 
  -4   2  19     1236.08     1598.11    267.55 o 
  -3   2  19      137.36      359.08    202.45 o 
  -2   2  19        7.31       50.70    116.69 o 
  -1   2  19      118.08       27.10    102.50 o 
   0   2  19      705.18      935.43    193.07 o 
   1   2  19      390.09      304.28    112.34 o 
   2   2  19     1807.50     1688.32    323.33 o 
   3   2  19       81.78      111.61    102.69 o 
   4   2  19      753.81      636.86    158.86 o 
   5   2  19      304.45      278.94    154.71 o 
  -5   3  19       35.34       73.65    124.54 o 
  -4   3  19      972.83     1323.17    241.86 o 
  -3   3  19      163.43       42.41    116.81 o 
  -2   3  19      464.43      549.38    376.24 o 
  -1   3  19      485.63      491.89    165.34 o 
   0   3  19      137.91      232.09    173.72 o 
   1   3  19      181.39      166.73     98.79 o 
   2   3  19     1990.27     1991.16    201.92 o 
   3   3  19      169.44      129.90    120.02 o 
   4   3  19     2013.49     2445.79    252.40 o 
   5   3  19       68.72       97.12    130.68 o 
  -4   4  19      908.25     1285.77    241.04 o 
  -3   4  19        0.47       21.05    101.98 o 
  -2   4  19     1011.74     1260.72    257.69 o 
  -1   4  19      417.72      461.32    199.87 o 
   0   4  19      249.97      125.23     79.79 o 
   1   4  19        6.99        5.19     80.98 o 
   2   4  19       82.88       25.08     82.94 o 
   3   4  19        2.29       17.38     91.98 o 
   4   4  19      960.72     1317.12    195.29 o 
  -4   5  19      392.34      512.41    165.65 o 
  -3   5  19      211.60      147.93    144.35 o 
  -2   5  19      658.17     1029.25    196.94 o 
  -1   5  19       11.20       17.63     94.50 o 
   0   5  19      469.64      367.35    122.94 o 
   1   5  19      209.31      155.33     94.89 o 
   2   5  19      245.69      307.94    113.06 o 
   3   5  19        0.94       88.64    100.93 o 
   4   5  19      109.07       49.84    138.13 o 
  -3   6  19      357.93      408.21    313.79 o 
  -2   6  19      522.11      486.37    161.07 o 
  -1   6  19      277.52      178.73    281.35 o 
   0   6  19      316.15      205.28     90.71 o 
   1   6  19      798.81      619.73    340.23 o 
   2   6  19       70.77       37.30    134.60 o 
   3   6  19      142.40      217.33    157.51 o 
  -2   7  19      141.87        8.34    112.73 o 
  -1   7  19      752.01      834.37    349.80 o 
   0   7  19      357.17      451.92    192.33 o 
   1   7  19       82.21      109.27    145.15 o 
   2   7  19      183.32      260.30    281.88 o 
   0   8  19      371.43      371.72    189.12 o 
  -1  -9  20      356.62      405.19    169.73 o
[truncated: 12,903 more chars]
